# Supplementary material for: Construction of Bone Metastasis-Specific Regulation Network Based on Prognostic Stemness-Related Signatures in Breast Invasive Carcinoma
Source: Front Oncol. 2021 Jan 27;10:613333. doi: 10.3389/fonc.2020.613333 (PMC7875018; doi:10.3389/fonc.2020.613333)
Supplement: Supplementary file 13 [file Presentation_1.zip]

Archive with 1 entries (1 files):
- code_mRNAsi_only.R
