# Supplementary material for: Construction of Bone Metastasis-Specific Regulation Network Based on Prognostic Stemness-Related Signatures in Breast Invasive Carcinoma
Source: Front Oncol. 2021 Jan 27;10:613333. doi: 10.3389/fonc.2020.613333 (PMC7875018; doi:10.3389/fonc.2020.613333)
Supplement: Supplementary file 13 [file Presentation_1.zip › code_mRNAsi_only.R]

if (!requireNamespace("BiocManager", quietly = TRUE))
  install.packages("BiocManager")

BiocManager::install("SingleR")

######mRNAsi
library(e1071)
library(parallel)
library(preprocessCore)
library(sva)
library(limma)
library(edgeR)
library(ggplot2)
library(survminer)
library(survival)
library(rms)
library(randomForest)
library(pROC)
library(glmnet)
library(pheatmap)
library(timeROC)
library(vioplot)
library(corrplot)
library(ConsensusClusterPlus)
library(forestplot)
library(survivalROC)
library(beeswarm)
library(edgeR)
library(chromVAR)
library(Biostrings)
library(BSgenome.Hsapiens.UCSC.hg38)
library(ChIPseeker)
library(TxDb.Hsapiens.UCSC.hg38.knownGene)
library(clusterProfiler)
library(org.Hs.eg.db)
library(ggplot2)
library(karyoploteR)
library(limma)
library(pheatmap)
library(GSVA)
library(limma)
library(GSEABase)
library(stringr)
library(GEOquery)
library(dplyr)
library(limma)
library(ComplexHeatmap)
library(RColorBrewer)
library(clusterProfiler)
library(tibble)
library(ggplot2)
library(cowplot)
library(ggcorrplot)
library(xlsx)
library(tidyverse)
library(GEOquery)
library(plyr)
library(circlize)
library(ComplexHeatmap)

Sys.setenv(LANGUAGE = "en") #显示英文报错信息
options(stringsAsFactors = FALSE) #禁止chr转成factor

#############mRNAsi计算
setwd("G:\\桌面数据复制2019-10-18\\桌面\\干细胞指数\\mRNAsi计算")
fnSig <- "pcbc-stemsig.tsv" 
w <- read.delim(fnSig, header = FALSE, row.names = 1 ) %>% as.matrix() %>% drop()
w[1:10]

diffExp=read.table("Group_symbol_FPKM.txt",sep="\t",header=T,check.names=F)
diffExp <- as.matrix(diffExp)
rownames(diffExp)=diffExp[,1]
exp=diffExp[,2:ncol(diffExp)]

dimnames=list(rownames(exp),colnames(exp))
exprSet_processed=matrix(as.numeric(as.matrix(exp)),nrow=nrow(exp),dimnames=dimnames)
exprSet_processed=as.data.frame(exprSet_processed)
exprSet_processed[1:5,1:5]

X <- exprSet_processed %>%
  rownames_to_column(var="gene_id") %>%
  filter( gene_id %in% names(w) ) %>%
  column_to_rownames( "gene_id" ) %>% as.matrix()

# Reduce the signature to the common set of genes.
stopifnot( all( rownames(X) %in% names(w)))
w <- w[ rownames(X) ]
w[1:5]

# Score the Matrix `X` using Spearman correlation. 
s <- apply( X, 2, function(z) {cor( z, w, method="sp", use="complete.obs" )} )
s[1:5]

# Scale the scores to be between 0 and 1
s <- s - min(s)
s <- s / max(s)
s[1:5]

# Then output scores to a file mRNA_StemScore.tsv.
write.table( cbind(s), file="mRNA_StemScore.txt", sep="\t", quote=FALSE, col.names=FALSE )

## load clinical data
clic <- read.table("clinical_initial.txt",sep="\t",header=T,check.names=F)
names(clic)[1] <- "Sample.ID"

ss <- data.frame(Sample.ID = names(s), mRNAsi = s)
input <- clic %>% left_join(ss, by = c("Sample.ID"))
input <- input[order(input$mRNAsi),]
save(input,file = "RNAinput.Rdata")

######plot
load("RNAinput.Rdata")

input <- as.matrix(input)
input <- as.data.frame(input)
input$mRNAsi <- as.numeric(input$mRNAsi)
input$Age <- as.numeric(input$Age)
input$futime <- as.numeric(input$futime )
input$Gender <-  factor(input$Gender,levels = c("female","male"))
input$fustat <-  factor(input$fustat,levels = c("0","1"))
input$Stage <-  factor(input$Stage,levels = c("Stage I","Stage II","Stage III","Stage IV"))
#input$DistantMetastasis <-  factor(input$DistantMetastasis,levels = c("PrimaryTumor","DistantMetastasis"))
#input$BoneMetastasis <-  factor(input$BoneMetastasis,levels = c("PrimaryTumor","BoneMetastasis"))
input$index <- 1:nrow(input)

# 画图
darkred   <- "#F2042C"
blue      <- "#0A0745"
lightgrey <- "#dcddde"
# 自定义主题
My_Theme1 <- theme_bw() + 
  theme(panel.grid =element_blank()) + 
  theme(panel.border = element_rect(size = 1)) + 
  theme(legend.position="none") +
  theme(axis.title.x=element_blank(),
        axis.title.y=element_text(size = 12,angle = 90),
        axis.text.x = element_blank(),
        axis.ticks.x = element_blank()
  )
#+theme(plot.margin = margin(0,0.1,0,0.1, "cm"))

My_Theme2 = theme_minimal()+
  theme(legend.position="none") +
  theme(axis.title.x=element_blank(),
        axis.title.y=element_text(size = 12,angle = 0),
        axis.text = element_blank(),
        axis.ticks = element_blank())+
  theme (panel.grid.major = element_blank(), panel.grid.minor = element_blank())
#+theme(plot.margin = margin(0,0.1,0,0.1, "cm"))

p1 <- ggplot(input, aes(index, mRNAsi))+
  geom_bar(stat="identity",col = blue)+
  My_Theme1 +
  labs(y = "mRNAsi") +
  scale_x_continuous(expand = c(0,0)) #不留空

p2 <- ggplot(input, aes(index, Age))+
  geom_bar(stat="identity",col = blue)+
  My_Theme1 +
  labs(y = "Age") +
  scale_x_continuous(expand = c(0,0)) #不留空

p3 <- ggplot(input, aes(index, futime))+
  geom_bar(stat="identity",col = blue)+
  My_Theme1 +
  labs(y = "futime") +
  scale_x_continuous(expand = c(0,0)) #不留空

p4 <- ggplot(input,aes(index,1))+
  geom_tile(aes(fill = Gender))+
  My_Theme2+
  labs(y = "Gender")+
  scale_fill_manual(values = c("#74C065","#B096C2","#FAA96C","#EFF882","#6D6466")) +
  scale_x_continuous(expand = c(0,0)) #不留空

p5 <- ggplot(input,aes(index,1))+
  geom_tile(aes(fill = fustat))+
  My_Theme2+
  labs(y = "fustat")+
  scale_fill_manual(values = c("#84CBA8","#F2FA9C","#B1A5C8","#FA5E5C")) +
  scale_x_continuous(expand = c(0,0)) #不留空

p6 <- ggplot(input,aes(index,1))+
  geom_tile(aes(fill = Stage))+
  My_Theme2+
  labs(y = "Stage")+
  scale_fill_manual(values=c("#E00F0A","#3D6197","#6D6466","#FA5E5C")) +
  scale_x_continuous(expand = c(0,0)) #不留空  

p7 <- ggplot(input,aes(index,1))+
  geom_tile(aes(fill = BoneMetastasis))+
  My_Theme2+
  labs(y = "BoneMetastasis")+
  scale_fill_manual(values=c("#FAA96C","#EFF882","#6D6466")) +
  scale_x_continuous(expand = c(0,0)) #不留空  

legend_a <- get_legend(p2+theme(legend.position = "bottom"))
legend_b <- get_legend(p3+theme(legend.position = "bottom"))
legend_c <- get_legend(p4+theme(legend.position = "bottom"))
legend_d <- get_legend(p5+theme(legend.position = "bottom"))
legend_e <- get_legend(p6+theme(legend.position = "bottom"))
legend_f <- get_legend(p7+theme(legend.position = "bottom"))
p <- plot_grid(p1,p2,p3,p4,p5,p6,
               axis = "l",
               ncol = 1, rel_heights = c(4,1,1,1,1,1),
               legend_a,legend_b,legend_c,legend_d,legend_e)
pdf(file="mRNAsi_summary.pdf",height = 10,width = 15)
p
dev.off()

############
###########DIFF
#########差异分析
setwd("G:\\桌面数据复制2019-10-18\\桌面\\干细胞指数\\矩阵处理单纯")
rt1=read.table("symbol2.txt",sep="\t",header=T,check.names=F)
rt1 <- as.matrix(rt1)
rownames(rt1)=rt1[,1]
exp=rt1[,2:ncol(rt1)]

dimnames=list(rownames(exp),colnames(exp))
data=matrix(as.numeric(as.matrix(exp)),nrow=nrow(exp),dimnames=dimnames)

data=2^(data)-1

############DEG
data=avereps(data)
data=data[rowMeans(data)>1,]

foldChange=1
padj=0.05
nonmetastasis = 1048
metastasis = 32
rt=data  #改成自己的文件名

#group=c("normal","tumor","tumor","normal","tumor")
group=c(rep("Non-metastasis",nonmetastasis),rep("Metastasis",metastasis))                         #按照癌症和正常样品数目修改
design <- model.matrix(~group)
y <- DGEList(counts=rt,group=group)
y <- calcNormFactors(y)
y <- estimateCommonDisp(y)
y <- estimateTagwiseDisp(y)
et <- exactTest(y,pair = c("Non-metastasis","Metastasis"))
topTags(et)
ordered_tags <- topTags(et, n=100000)

allDiff=ordered_tags$table
allDiff=allDiff[is.na(allDiff$FDR)==FALSE,]
diff=allDiff
newData=y$pseudo.counts

write.table(diff,file="edgerOut.xls",sep="\t",quote=F)
diffSig = diff[(diff$FDR < padj & (diff$logFC>foldChange | diff$logFC<(-foldChange))),]
write.table(diffSig, file="diffSig.xls",sep="\t",quote=F)
diffUp = diff[(diff$FDR < padj & (diff$logFC>foldChange)),]
write.table(diffUp, file="up.xls",sep="\t",quote=F)
diffDown = diff[(diff$FDR < padj & (diff$logFC<(-foldChange))),]
write.table(diffDown, file="down.xls",sep="\t",quote=F)

normalizeExp=rbind(id=colnames(newData),newData)
write.table(normalizeExp,file="normalizeExp.txt",sep="\t",quote=F,col.names=F)   #输出所有基因校正后的表达值（normalizeExp.txt）

heatmapData <- newData[rownames(diffSig),]
write.table(heatmapData,file="diffmRNAExp.txt",sep="\t",quote=F) 

#volcano
#plot_mode <- "classic" #经典版
plot_mode <- "advanced" #酷炫版

logFCcut <- 1.0 #log2-foldchange
pvalCut <- 0.05 #P.value
adjPcut <- 0.05 #adj.P.value

#for advanced mode
logFCcut2 <- 2.5
logFCcut3 <- 5
pvalCut2 <- 0.0001
pvalCut3 <- 0.00001

#置x，y軸的最大最小位置
xmin <- (range(allDiff$logFC)[1]- (range(allDiff$logFC)[1]+ 10))
xmax <- (range(allDiff$logFC)[1]+ (10-range(allDiff$logFC)[1]))
ymin <- 0
ymax <- -log10(allDiff$FDR)[3] * 1.1

# 基因名的颜色，需大于等于pathway的数量，这里自定义了足够多的颜色
mycol <- c("darkgreen","chocolate4","blueviolet","#223D6C","#D20A13","#088247","#58CDD9","#7A142C","#5D90BA","#431A3D","#91612D","#6E568C","#E0367A","#D8D155","#64495D","#7CC767")

###########plot
if (plot_mode == "classic"){
  # 簡單的setting for color
  allDiff$color_transparent <- ifelse((allDiff$FDR < pvalCut & allDiff$logFC > logFCcut), "red", ifelse((allDiff$FDR < pvalCut & allDiff$logFC < -logFCcut), "blue","grey"))
  # 簡單的setting for size
  size <- ifelse((allDiff$FDR < pvalCut & abs(allDiff$logFC) > logFCcut), 4, 2)
  
} else if (plot_mode == "advanced") {
  # 複雜的的setting for color
  n1 <- length(allDiff[, 1])
  cols <- rep("grey", n1)
  names(cols)<- rownames(allDiff)
  
  #不同阈值的点的颜色
  cols[allDiff$FDR < pvalCut & allDiff$logFC >logFCcut]<- "#FB9A99"
  cols[allDiff$FDR < pvalCut2 & allDiff$logFC > logFCcut2]<- "#ED4F4F"
  cols[allDiff$FDR < pvalCut & allDiff$logFC < -logFCcut]<- "#B2DF8A"
  cols[allDiff$FDR < pvalCut2 & allDiff$logFC < -logFCcut2]<- "#329E3F"
  color_transparent <- adjustcolor(cols, alpha.f = 0.5)
  allDiff$color_transparent <- color_transparent
  
  # 複雜的的setting for size
  n1 <- length(allDiff[, 1])
  size <- rep(1, n1)
  
  #不同阈值的点的大小
  size[allDiff$FDR < pvalCut & allDiff$logFC > logFCcut]<- 2
  size[allDiff$FDR < pvalCut2 & allDiff$logFC > logFCcut2]<- 4
  size[allDiff$FDR < pvalCut3 & allDiff$logFC > logFCcut3]<- 6
  size[allDiff$FDR < pvalCut & allDiff$logFC < -logFCcut]<- 2
  size[allDiff$FDR < pvalCut2 & allDiff$logFC < -logFCcut2]<- 4
  size[allDiff$FDR < pvalCut3 & allDiff$logFC < -logFCcut3]<- 6
  
} else {
  stop("Unsupport mode")
}

# Construct the plot object
p1 <- ggplot(data=allDiff, aes(logFC, -log10(FDR))) +
  geom_point(alpha = 0.6, size = size, colour = allDiff$color_transparent) +
  
  labs(allDiff=bquote(~Log[2]~"(fold change)"), y=bquote(~-Log[10]~italic("P-value")), title="") + 
  ylim(c(ymin,ymax)) + 
  scale_x_continuous(
    breaks = c(-10, -5, -logFCcut, 0, logFCcut, 5, 10), #刻度线的位置
    labels = c(-10, -5, -logFCcut, 0, logFCcut, 5, 10),
    limits = c(-11, 11) #x轴范围，两侧对称才好看
  ) +
  #或用下面这行：
  #xlim(c(xmin, xmax)) + 
  
  #画阈值分界线
  geom_vline(xintercept = c(-logFCcut, logFCcut), color="grey40", 
             linetype="longdash", lwd = 0.5) + #虚线的形状和粗细
  geom_hline(yintercept = -log10(pvalCut), color="grey40", 
             linetype="longdash", lwd = 0.5) +
  
  theme_bw(base_size = 12#, base_family = "Times" #修改字体
  ) +
  theme(panel.grid=element_blank())

if (plot_mode == "advanced") {
  p1 <- p1 + 
    geom_vline(xintercept = c(-logFCcut2, logFCcut2), color="grey40", 
               linetype="longdash", lwd = 0.5) +
    geom_hline(yintercept = -log10(pvalCut2), color="grey40", 
               linetype="longdash", lwd = 0.5)
}
pdf(file="vol.pdf")
p1
dev.off()

#heatmap
hmExp=heatmapData
hmExp=log2(hmExp+0.001)
bk <- c(seq(-9,-0.1,by=0.01),seq(0,9,by=0.01))
Type=c(rep("non-metastasis",nonmetastasis),rep("bonemetastasis",metastasis))    
names(Type)=colnames(newData)
Type=as.data.frame(Type)
pdf(file="heatmap_initial.pdf",height=12,width=15)
pheatmap(hmExp, 
         annotation=Type, 
         color = colorRampPalette(c("#377EB8", "white", "#E41A1C"))(50),
         cluster_cols =F,
         show_colnames = F,
         show_rownames = F,
         fontsize = 12,
         fontsize_row=3,
         fontsize_col=10)
dev.off()

###colorRampPalette(c("green", "white", "red"))(50)
######colorRampPalette(c("green", "black", "red"))(50)
######bk <- c(seq(-9,-0.1,by=0.01),seq(0,9,by=0.01))
######c(colorRampPalette(colors = c("blue","white"))(length(bk)/2),colorRampPalette(colors = c("white","red"))(length(bk)/2)),

#############go/kegg
library(chromVAR)
library(Biostrings)
library(BSgenome.Hsapiens.UCSC.hg38)
library(ChIPseeker)
library(TxDb.Hsapiens.UCSC.hg38.knownGene)
library(clusterProfiler)
library(org.Hs.eg.db)
library(ggplot2)
library(karyoploteR)
library(limma)
library(GOplot)

genes=as.vector(rownames(diffSig))
entrezIDs <- mget(genes, org.Hs.egSYMBOL2EG, ifnotfound=NA) 
entrezIDs <- as.character(entrezIDs)
out=cbind(rownames(diffSig),diffSig[,1],entrezID=entrezIDs)
colnames(out)[1]="gene"
colnames(out)[2]="logFC"
write.table(out,file="id_DEG.txt",sep="\t",quote=F,row.names=F)   

rt=read.table("id_DEG.txt",sep="\t",header=T,check.names=F)
rt=rt[is.na(rt[,"entrezID"])==F,]

gene=as.vector(rt$entrezID)

#GO
kk <- enrichGO(gene = gene,
               OrgDb = org.Hs.eg.db, 
               pvalueCutoff =0.05, 
               qvalueCutoff = 0.05,
               ont="all",
               readable =T)
write.table(kk,file="GO_DEG.txt",sep="\t",quote=F,row.names = F)

pdf(file="GO_barplot_DEG.pdf",width = 12,height = 7)
barplot(kk, drop = TRUE, showCategory =10,split="ONTOLOGY") + facet_grid(ONTOLOGY~., scale='free')
dev.off()

pdf(file="GO_dotplot_DEG.pdf",width = 12,height = 7)
dotplot(kk,showCategory = 10,split="ONTOLOGY") + facet_grid(ONTOLOGY~., scale='free')
dev.off()

#KEGG
genes=as.vector(rownames(diffSig))
entrezIDs <- mget(genes, org.Hs.egSYMBOL2EG, ifnotfound=NA) 
entrezIDs <- as.character(entrezIDs)
out=cbind(rownames(diffSig),diffSig[,1],entrezID=entrezIDs)
colnames(out)[1]="gene"
colnames(out)[2]="logFC"
write.table(out,file="id_DEG.txt",sep="\t",quote=F,row.names=F)   

rt=read.table("id_DEG.txt",sep="\t",header=T,check.names=F)
rt=rt[is.na(rt[,"entrezID"])==F,]

gene=as.vector(rt$entrezID)

kk <- enrichKEGG(gene = gene, organism = "hsa", pvalueCutoff =0.99, qvalueCutoff =0.99)
write.table(kk,file="KEGG_DEG.txt",sep="\t",quote=F,row.names = F)

pdf(file="KEGG_barplot_DEG.pdf",width = 12,height = 7)
barplot(kk, drop = TRUE, showCategory = 20)
dev.off()

pdf(file="KEGG_dotplot_DEG.pdf",width = 12,height = 7)
dotplot(kk, showCategory = 20)
dev.off()

##########mRNAsi_survival
rt=read.table("mRNAsiTime.txt",header=T,sep="\t",check.names=F,row.names=1)     #??ȡ?????ļ?
rt$futime=rt$futime/365
var="mRNAsi"                                                                   #????????

a=ifelse(rt[,var]<=quantile(rt[,var],probs = c(0.64)),"low","high")
diff=survdiff(Surv(futime, fustat) ~a,data = rt)
pValue=1-pchisq(diff$chisq,df=1)
fit=survfit(Surv(futime, fustat) ~ a, data = rt)
if(pValue<0.001){
  pValue="<0.001"
}else{
  pValue=paste0("=",round(pValue,3))
}
surPlot=ggsurvplot(fit, 
                   data=rt,
                   conf.int=TRUE,
                   pval=paste0("p",pValue),
                   pval.size=5,
                   risk.table=T,
                   legend.labs=c("high","low"),
                   legend.title=var,
                   xlab="Time(years)",
                   break.time.by = 1,
                   risk.table.title="",
                   palette=c("#00A087FF", "#DC0000FF"),
                   risk.table.height=.25)          
pdf(file=paste0(var,".survival.pdf"), width = 6.5, height = 5.5,onefile = FALSE)
print(surPlot)
dev.off()

##########GSVA
##############Hallmark of cancer
setwd("G:\\桌面数据复制2019-10-18\\桌面\\干细胞指数\\矩阵处理单纯\\WGCNA")      
load("G:\\新课程\\小丫画图\\GSVA\\hallmark.gs.RData")
library(GSVA)
library(limma)
library(GSEABase)

rt=read.table("Group_symbol_FPKM.txt",sep="\t",header=T,check.names=F)
rt <- as.matrix(rt)
rownames(rt)=rt[,1]
exp=rt[,2:ncol(rt)]

dimnames=list(rownames(exp),colnames(exp))
gsym.expr=matrix(as.numeric(as.matrix(exp)),nrow=nrow(exp),dimnames=dimnames)

head(gsym.expr)
gsva_es <- gsva(as.matrix(gsym.expr), gs)
write.table(gsva_es,file="gsvaOut_hallmarker.txt",sep="\t",quote=F)
KEGG=gsva_es


###########WGCNA
library("WGCNA")                      #引用WGCNA包
   #设置工作目录

rt=read.table("Group_symbol_FPKM.txt",sep="\t",header=T,check.names=F) #读取表达文件
rt <- as.matrix(rt)
rownames(rt)=rt[,1]
exp=rt[,2:ncol(rt)]

dimnames=list(rownames(exp),colnames(exp))
data=matrix(as.numeric(as.matrix(exp)),nrow=nrow(exp),dimnames=dimnames)
############DEG

immuneDiffAll=data[intersect(rownames(diffSig),rownames(data)),]
dim(immuneDiffAll)
write.table(immuneDiffAll,file="diffGeneExp.txt",sep="\t",quote=F)

datExpr0=t(immuneDiffAll)

#删掉正常样品

###检查缺失值
gsg = goodSamplesGenes(datExpr0, verbose = 3)
if (!gsg$allOK)
{
  # Optionally, print the gene and sample names that were removed:
  if (sum(!gsg$goodGenes)>0)
    printFlush(paste("Removing genes:", paste(names(datExpr0)[!gsg$goodGenes], collapse = ", ")))
  if (sum(!gsg$goodSamples)>0)
    printFlush(paste("Removing samples:", paste(rownames(datExpr0)[!gsg$goodSamples], collapse = ", ")))
  # Remove the offending genes and samples from the data:
  datExpr0 = datExpr0[gsg$goodSamples, gsg$goodGenes]
}

###样品聚类
sampleTree = hclust(dist(datExpr0), method = "average")
pdf(file = "1_sample_cluster.pdf", width = 12, height = 9)
par(cex = 0.6)
par(mar = c(0,4,2,0))
plot(sampleTree, main = "Sample clustering to detect outliers", sub="", xlab="", cex.lab = 1.5, cex.axis = 1.5, cex.main = 2)
###剪切线
abline(h = 35, col = "red")
dev.off()

###删除剪切线以下的样品
clust = cutreeStatic(sampleTree, cutHeight = 35, minSize = 10)
table(clust)
keepSamples = (clust==1)
datExpr0 = datExpr0[keepSamples, ]
dim(datExpr0)

########合并halll marker
###读取mRNAsi数据
traitData = read.table("mRNAsi.txt",row.names=1,header=T,comment.char = "",check.names=F)
hallmarker= read.table("gsvaOut_hallmarker.txt",row.names=1,header=T,comment.char = "",check.names=F)
#Scale the scores to be between 0 and 1

hallmarker <- hallmarker - min(hallmarker)
hallmarker <- hallmarker / max(hallmarker)
hallmarker[1:5]

hallmarker=t(hallmarker)

fpkmSamples = rownames(datExpr0)
traitSamples =colnames(traitData)

sameSample=intersect(fpkmSamples,traitSamples)

datExpr0=datExpr0[sameSample,]
traitData=traitData[,sameSample]
hallmarker=hallmarker[sameSample,]

traitData=cbind(hallmarker,t(traitData))
datTraits=traitData[sameSample,]
write.table(datTraits,file="datTraits.txt",sep="\t",quote=F) 

####datTraits.txt proccess
###样品聚类
datTraits=read.table("datTraits.txt",row.names=1,header=T,comment.char = "",check.names=F)
#datTraits=datTraits[keepSamples, ]

sampleTree2 = hclust(dist(datExpr0), method = "average")
traitColors = numbers2colors(datTraits, signed = FALSE)
pdf(file="2_sample_heatmap.pdf",width=12,height=12)
plotDendroAndColors(sampleTree2, traitColors,
                    groupLabels = names(datTraits),
                    cex.rowText = 0.4,
                    cex.colorLabels = 0.25, 
                    cex.dendroLabels = 0.3, 
                    main = "Sample dendrogram and trait heatmap")
dev.off()

###power值散点图
enableWGCNAThreads()   #多线程工作
powers = c(1:20)       #幂指数范围1:20
sft = pickSoftThreshold(datExpr0, powerVector = powers, verbose = 5)
pdf(file="3_scale_independence.pdf",width=9,height=5)
par(mfrow = c(1,2))
cex1 = 0.9
###拟合指数与power值散点图
plot(sft$fitIndices[,1], -sign(sft$fitIndices[,3])*sft$fitIndices[,2],
     xlab="Soft Threshold (power)",ylab="Scale Free Topology Model Fit,signed R^2",type="n",
     main = paste("Scale independence"));
text(sft$fitIndices[,1], -sign(sft$fitIndices[,3])*sft$fitIndices[,2],
     labels=powers,cex=cex1,col="red");
abline(h=0.8,col="red") #可以修改
###平均连通性与power值散点图
plot(sft$fitIndices[,1], sft$fitIndices[,5],
     xlab="Soft Threshold (power)",ylab="Mean Connectivity", type="n",
     main = paste("Mean connectivity"))
text(sft$fitIndices[,1], sft$fitIndices[,5], labels=powers, cex=cex1,col="red")
dev.off()


###邻接矩阵转换
sft #查看最佳power值
softPower =sft$powerEstimate #最佳power值
adjacency = adjacency(datExpr0, power = softPower)

###TOM矩阵
TOM = TOMsimilarity(adjacency);
dissTOM = 1-TOM

###基因聚类
geneTree = hclust(as.dist(dissTOM), method = "average");
pdf(file="4_gene_clustering.pdf",width=12,height=9)
plot(geneTree, xlab="", sub="", main = "Gene clustering on TOM-based dissimilarity",
     labels = FALSE, hang = 0.04)
dev.off()


###动态剪切模块识别
minModuleSize = 10      #模块基因数目
dynamicMods = cutreeDynamic(dendro = geneTree, distM = dissTOM,
                            deepSplit = 2, pamRespectsDendro = FALSE,
                            minClusterSize = minModuleSize);
table(dynamicMods)
dynamicColors = labels2colors(dynamicMods)
table(dynamicColors)
pdf(file="5_Dynamic_Tree.pdf",width=8,height=6)
plotDendroAndColors(geneTree, dynamicColors, "Dynamic Tree Cut",
                    dendroLabels = FALSE, hang = 0.03,
                    addGuide = TRUE, guideHang = 0.05,
                    main = "Gene dendrogram and module colors")
dev.off()


###相似模块聚类
MEList = moduleEigengenes(datExpr0, colors = dynamicColors)
MEs = MEList$eigengenes
MEDiss = 1-cor(MEs);
METree = hclust(as.dist(MEDiss), method = "average")
pdf(file="6_Clustering_module.pdf",width=7,height=6)
plot(METree, main = "Clustering of module eigengenes",
     xlab = "", sub = "")
MEDissThres = 0.25 #剪切高度可修改
abline(h=MEDissThres, col = "red")
dev.off()


###相似模块合并
merge = mergeCloseModules(datExpr0, dynamicColors, cutHeight = MEDissThres, verbose = 3)
mergedColors = merge$colors
mergedMEs = merge$newMEs
pdf(file="7_merged_dynamic.pdf", width = 9, height = 6)
plotDendroAndColors(geneTree, cbind(dynamicColors, mergedColors),
                    c("Dynamic Tree Cut", "Merged dynamic"),
                    dendroLabels = FALSE, hang = 0.03,
                    addGuide = TRUE, guideHang = 0.05)
dev.off()
moduleColors = mergedColors
table(moduleColors)
colorOrder = c("grey", standardColors(50))
moduleLabels = match(moduleColors, colorOrder)-1
MEs = mergedMEs


###模块与性状数据热图
nGenes = ncol(datExpr0)
nSamples = nrow(datExpr0)
moduleTraitCor = cor(MEs, datTraits, use = "p")
moduleTraitPvalue = corPvalueStudent(moduleTraitCor, nSamples)
pdf(file="8_Module_trait.pdf",width=15,height=10)
textMatrix = paste(signif(moduleTraitCor, 2), "\n(",
                   signif(moduleTraitPvalue, 1), ")", sep = "")
dim(textMatrix) = dim(moduleTraitCor)
par(mar = c(10,10,10,10))
labeledHeatmap(Matrix = moduleTraitCor,
               xLabels = names(datTraits),
               yLabels = names(MEs),
               ySymbols = names(MEs),
               colorLabels = FALSE,
               colors = colorRampPalette(c("#377EB8", "white", "#E41A1C"))(50),
               textMatrix = textMatrix,
               setStdMargins = FALSE,
               cex.text = 0.3,
               zlim = c(-1,1),
               cex.lab.x = 0.5,
               font.lab.x = 1,
               main = paste("Module-trait relationships"))
dev.off()


###计算MM和GS值
modNames = substring(names(MEs), 3)
geneModuleMembership = as.data.frame(cor(datExpr0, MEs, use = "p"))
MMPvalue = as.data.frame(corPvalueStudent(as.matrix(geneModuleMembership), nSamples))
names(geneModuleMembership) = paste("MM", modNames, sep="")
names(MMPvalue) = paste("p.MM", modNames, sep="")
traitNames=names(datTraits)
geneTraitSignificance = as.data.frame(cor(datExpr0, datTraits, use = "p"))
GSPvalue = as.data.frame(corPvalueStudent(as.matrix(geneTraitSignificance), nSamples))
names(geneTraitSignificance) = paste("GS.", traitNames, sep="")
names(GSPvalue) = paste("p.GS.", traitNames, sep="")


###批量输出miRNAsi和模块散点图
for (trait in traitNames){
  traitColumn=match(trait,traitNames)  
  for (module in modNames){
    column = match(module, modNames)
    moduleGenes = moduleColors==module
    if (nrow(geneModuleMembership[moduleGenes,]) > 1){
      outPdf=paste("9_", trait, "_", module,".pdf",sep="")
      pdf(file=outPdf,width=7,height=7)
      par(mfrow = c(1,1))
      verboseScatterplot(abs(geneModuleMembership[moduleGenes, column]),
                         abs(geneTraitSignificance[moduleGenes, traitColumn]),
                         xlab = paste("Module Membership in", module, "module"),
                         ylab = paste("Gene significance for ",trait),
                         main = paste("Module membership vs. gene significance\n"),
                         cex.main = 1.2, cex.lab = 1.2, cex.axis = 1.2, col = module)
      abline(v=0.3,h=0.3,col="red")
      dev.off()
    }
  }
}


###输出GS_MM数据
probes = colnames(datExpr0)
geneInfo0 = data.frame(probes= probes,
                       moduleColor = moduleColors)
for (Tra in 1:ncol(geneTraitSignificance))
{
  oldNames = names(geneInfo0)
  geneInfo0 = data.frame(geneInfo0, geneTraitSignificance[,Tra],
                         GSPvalue[, Tra])
  names(geneInfo0) = c(oldNames,names(geneTraitSignificance)[Tra],
                       names(GSPvalue)[Tra])
}

for (mod in 1:ncol(geneModuleMembership))
{
  oldNames = names(geneInfo0)
  geneInfo0 = data.frame(geneInfo0, geneModuleMembership[,mod],
                         MMPvalue[, mod])
  names(geneInfo0) = c(oldNames,names(geneModuleMembership)[mod],
                       names(MMPvalue)[mod])
}
geneOrder =order(geneInfo0$moduleColor)
geneInfo = geneInfo0[geneOrder, ]
write.table(geneInfo, file = "GS_MM.xls",sep="\t",row.names=F)

######新建gene.txt
#####筛选标准为：基因与mRNAsi相关系数绝对值大于0，基因与模块相关系数绝对值大于0
#####perl mRNAsi14.keyGeneExp.pl

######keygene_diff
setwd("G:\\桌面数据复制2019-10-18\\桌面\\干细胞指数\\矩阵处理单纯")  
###########DEG_TF
fdrFilter=0.05                                                  
logFCfilter=1                                                    
nonmetastasis =1048
metastasis = 32

rt=diffSig
diffExp=read.table("Group_symbol_FPKM.txt",sep="\t",header=T,check.names=F)
diffExp <- as.matrix(diffExp)
rownames(diffExp)=diffExp[,1]
exp=diffExp[,2:ncol(diffExp)]

dimnames=list(rownames(exp),colnames(exp))
diffExp=matrix(as.numeric(as.matrix(exp)),nrow=nrow(exp),dimnames=dimnames)

gene=read.table("gene.txt",sep="\t",header=F)
immuneDiffAll=rt[intersect(gene[,1],rownames(rt)),]
immuneDiffGene=intersect(gene[,1],rownames(diffSig))
hmExp=newData[immuneDiffGene,]
immuneDiffResult=immuneDiffAll[immuneDiffGene,]

immuneDiffResult=rbind(ID=colnames(immuneDiffResult),immuneDiffResult)
write.table(immuneDiffResult,file="Key_Diff.xls",sep="\t",col.names=F,quote=F)

immuneGeneExp=rbind(ID=colnames(hmExp),hmExp)
write.table(immuneGeneExp,file="Key_GeneExp.txt",sep="\t",quote=F,col.names=F)

#volcano
allDiff= immuneDiffAll
#plot_mode <- "classic" #经典版
plot_mode <- "advanced" #酷炫版

logFCcut <- 1.0 #log2-foldchange
pvalCut <- 0.05 #P.value
adjPcut <- 0.05 #adj.P.value

#for advanced mode
logFCcut2 <- 2.5
logFCcut3 <- 5
pvalCut2 <- 0.0001
pvalCut3 <- 0.00001

#置x，y軸的最大最小位置
xmin <- (range(allDiff$logFC)[1]- (range(allDiff$logFC)[1]+ 10))
xmax <- (range(allDiff$logFC)[1]+ (10-range(allDiff$logFC)[1]))
ymin <- 0
ymax <- 15

# 基因名的颜色，需大于等于pathway的数量，这里自定义了足够多的颜色
mycol <- c("darkgreen","chocolate4","blueviolet","#223D6C","#D20A13","#088247","#58CDD9","#7A142C","#5D90BA","#431A3D","#91612D","#6E568C","#E0367A","#D8D155","#64495D","#7CC767")

###########plot
if (plot_mode == "classic"){
  # 簡單的setting for color
  allDiff$color_transparent <- ifelse((allDiff$FDR < pvalCut & allDiff$logFC > logFCcut), "red", ifelse((allDiff$FDR < pvalCut & allDiff$logFC < -logFCcut), "blue","grey"))
  # 簡單的setting for size
  size <- ifelse((allDiff$FDR < pvalCut & abs(allDiff$logFC) > logFCcut), 4, 2)
  
} else if (plot_mode == "advanced") {
  # 複雜的的setting for color
  n1 <- length(allDiff[, 1])
  cols <- rep("grey", n1)
  names(cols)<- rownames(allDiff)
  
  #不同阈值的点的颜色
  cols[allDiff$FDR < pvalCut & allDiff$logFC >logFCcut]<- "#FB9A99"
  cols[allDiff$FDR < pvalCut2 & allDiff$logFC > logFCcut2]<- "#ED4F4F"
  cols[allDiff$FDR < pvalCut & allDiff$logFC < -logFCcut]<- "#B2DF8A"
  cols[allDiff$FDR < pvalCut2 & allDiff$logFC < -logFCcut2]<- "#329E3F"
  color_transparent <- adjustcolor(cols, alpha.f = 0.5)
  allDiff$color_transparent <- color_transparent
  
  # 複雜的的setting for size
  n1 <- length(allDiff[, 1])
  size <- rep(1, n1)
  
  #不同阈值的点的大小
  size[allDiff$FDR < pvalCut & allDiff$logFC > logFCcut]<- 2
  size[allDiff$FDR < pvalCut2 & allDiff$logFC > logFCcut2]<- 4
  size[allDiff$FDR < pvalCut3 & allDiff$logFC > logFCcut3]<- 6
  size[allDiff$FDR < pvalCut & allDiff$logFC < -logFCcut]<- 2
  size[allDiff$FDR < pvalCut2 & allDiff$logFC < -logFCcut2]<- 4
  size[allDiff$FDR < pvalCut3 & allDiff$logFC < -logFCcut3]<- 6
  
} else {
  stop("Unsupport mode")
}

# Construct the plot object
p1 <- ggplot(data=allDiff, aes(logFC, -log10(FDR))) +
  geom_point(alpha = 0.6, size = size, colour = allDiff$color_transparent) +
  
  labs(allDiff=bquote(~Log[2]~"(fold change)"), y=bquote(~-Log[10]~italic("P-value")), title="") + 
  ylim(c(ymin,ymax)) + 
  scale_x_continuous(
    breaks = c(-10, -5, -logFCcut, 0, logFCcut, 5, 10), #刻度线的位置
    labels = c(-10, -5, -logFCcut, 0, logFCcut, 5, 10),
    limits = c(-11, 11) #x轴范围，两侧对称才好看
  ) +
  #或用下面这行：
  #xlim(c(xmin, xmax)) + 
  
  #画阈值分界线
  geom_vline(xintercept = c(-logFCcut, logFCcut), color="grey40", 
             linetype="longdash", lwd = 0.5) + #虚线的形状和粗细
  geom_hline(yintercept = -log10(pvalCut), color="grey40", 
             linetype="longdash", lwd = 0.5) +
  
  theme_bw(base_size = 12#, base_family = "Times" #修改字体
  ) +
  theme(panel.grid=element_blank())

if (plot_mode == "advanced") {
  p1 <- p1 + 
    geom_vline(xintercept = c(-logFCcut2, logFCcut2), color="grey40", 
               linetype="longdash", lwd = 0.5) +
    geom_hline(yintercept = -log10(pvalCut2), color="grey40", 
               linetype="longdash", lwd = 0.5)
}
pdf(file="vol_keygene.pdf")
p1
dev.off()

#####heatmap
hmExp=log2(hmExp+0.001)
bk <- c(seq(-9,-0.1,by=0.01),seq(0,9,by=0.01))
Type=c(rep("non-metastasis",nonmetastasis),rep("bonemetastasis",metastasis))     
names(Type)=colnames(newData)
Type=as.data.frame(Type)
pdf(file="heatmap_keygene.pdf",height=12,width=15)
pheatmap(hmExp, 
         annotation=Type, 
         color =colorRampPalette(c("#377EB8", "white", "#E41A1C"))(50),
         cluster_cols =F,
         show_colnames = F,
         show_rownames = T,
         fontsize = 12,
         fontsize_row=4,
         fontsize_col=10)
dev.off()

#######perl AS.mergeExpTime.pl
################survival
###########KM ANA
library(survival)
library("survminer")

picDir="clinic_OS_KM_picture"
dir.create(picDir)

pFilter=1.00                                            
rt=read.table("expTime.txt",header=T,sep="\t",check.names=F) 
rt$futime=rt$futime/12                                
outTab=data.frame()
setwd(picDir)
for(gene in colnames(rt[,4:ncol(rt)])){
  
  a=rt[,gene]
  a=as.vector(ifelse(a>median(a),"high","low"))
  diff=survdiff(Surv(futime, fustat) ~a,data = rt)
  pValue=1-pchisq(diff$chisq,df=1)
  outTab=rbind(outTab,cbind(gene=gene,pvalue=pValue))
  
  fit <- survfit(Surv(futime, fustat) ~ a, data = rt)
  summary(fit)
  
  
  if(pValue<pFilter){
    if(pValue<0.001){
      pValue=signif(pValue,4)
      pValue=format(pValue, scientific = TRUE)
    }else{
      pValue=round(pValue,3)
    }
    
    pdf(file=paste(gene,".survival.pdf",sep=""),onefile = FALSE,
        width = 6,  
        height =5)  
    p <- ggsurvplot(fit, 
                    data=rt,
                    conf.int=TRUE,
                    pval=paste0("P=",pValue),
                    pval.size=4,
                    risk.table=TRUE,
                    legend.labs=levels(a),
                    legend.title="Risk",
                    xlab="Time(months)",
                    break.time.by = 36,
                    risk.table.title="",
                    palette=c("#58CDD9", "#7A142C"),
                    risk.table.height=.25)
    print(p)
    dev.off()
  }
}
write.table(outTab,file="KMsurvival.xls",sep="\t",row.names=F,quote=F) 

###############
setwd("G:\\桌面数据复制2019-10-18\\桌面\\干细胞指数\\矩阵处理单纯")  
library(survival)
pFilter=0.050                    
rt=read.table("expTime.txt",header=T,sep="\t",check.names=F,row.names=1)  

outTab=data.frame()
sigGenes=c("futime","fustat")
for(i in colnames(rt[,3:ncol(rt)])){
  cox <- coxph(Surv(futime, fustat) ~ rt[,i], data = rt)
  coxSummary = summary(cox)
  coxP=coxSummary$coefficients[,"Pr(>|z|)"]
  if(coxP<pFilter){
    sigGenes=c(sigGenes,i)
    outTab=rbind(outTab,
                 cbind(id=i,
                       HR=coxSummary$conf.int[,"exp(coef)"],
                       HR.95L=coxSummary$conf.int[,"lower .95"],
                       HR.95H=coxSummary$conf.int[,"upper .95"],
                       pvalue=coxSummary$coefficients[,"Pr(>|z|)"])
    )
  }
}
write.table(outTab,file="uniCox.txt",sep="\t",row.names=F,quote=F)
uniSigExp=rt[,sigGenes]
uniSigExp=cbind(id=row.names(uniSigExp),uniSigExp)
write.table(uniSigExp,file="uniSigExp.txt",sep="\t",row.names=F,quote=F)

rt <- read.table("uniCox.txt",header=T,sep="\t",row.names=1,check.names=F)
gene <- rownames(rt)
hr <- sprintf("%.5f",rt$"HR")
hrLow  <- sprintf("%.5f",rt$"HR.95L")
hrHigh <- sprintf("%.5f",rt$"HR.95H")
Hazard.ratio <- paste0(hr,"(",hrLow,"-",hrHigh,")")
pVal <- ifelse(rt$pvalue<0.00001, "<0.00001", sprintf("%.5f", rt$pvalue))

pdf(file="forest.pdf", width = 10,height =10)
n <- nrow(rt)
nRow <- n+1
ylim <- c(1,nRow)
layout(matrix(c(1,2),nc=2),width=c(3,2.5))

xlim = c(0,3)
par(mar=c(4,2.5,2,1))
plot(1,xlim=xlim,ylim=ylim,type="n",axes=F,xlab="",ylab="")
text.cex=0.8
text(0,n:1,gene,adj=0,cex=text.cex)
text(1.5-0.5*0.2,n:1,pVal,adj=1,cex=text.cex);text(1.5-0.5*0.2,n+1,'pvalue',cex=text.cex,font=2,adj=1)
text(3,n:1,Hazard.ratio,adj=1,cex=text.cex);text(3,n+1,'Hazard ratio',cex=text.cex,font=2,adj=1,)

par(mar=c(4,1,2,1),mgp=c(2,0.5,0))
xlim = c(0,max(as.numeric(hrLow),as.numeric(hrHigh)))
plot(1,xlim=xlim,ylim=ylim,type="n",axes=F,ylab="",xaxs="i",xlab="Hazard ratio")
arrows(as.numeric(hrLow),n:1,as.numeric(hrHigh),n:1,angle=90,code=3,length=0.05,col="darkblue",lwd=2.5)
abline(v=1,col="black",lty=2,lwd=2)
boxcolor = ifelse(as.numeric(hr) > 1, 'red', 'green')
points(as.numeric(hr), n:1, pch = 15, col = boxcolor, cex=1.3)
axis(1)
dev.off()

########处理uniSigExp.txt
#######lasso
rt=read.table("uniSigExp.txt",header=T,sep="\t",row.names=1,check.names=F)
rt$futime[rt$futime<=0]=1

x=as.matrix(rt[,c(3:ncol(rt))])
y=data.matrix(Surv(rt$futime,rt$fustat))

fit <- glmnet(x, y, family = "cox", maxit = 1000)
pdf("lambda.pdf")
plot(fit, xvar = "lambda", label = TRUE)
dev.off()

cvfit <- cv.glmnet(x, y, family="cox", maxit = 1000)
pdf("cvfit.pdf")
plot(cvfit)
abline(v=log(c(cvfit$lambda.min,cvfit$lambda.1se)),lty="dashed")
dev.off()

coef <- coef(fit, s = cvfit$lambda.min)
index <- which(as.vector(coef != 0))
actCoef <- coef[index]
lassoGene=row.names(coef)[index]
lassoGene=c("futime","fustat",lassoGene)
lassoSigExp=rt[,lassoGene]
lassoSigExp=cbind(id=row.names(lassoSigExp),lassoSigExp)
write.table(lassoSigExp,file="lassoSigExp.txt",sep="\t",row.names=F,quote=F)


########muticox
rt=read.table("uniSigExp.txt",header=T,sep="\t",check.names=F,row.names=1)   
rt$futime=rt$futime

multiCox=coxph(Surv(futime, fustat) ~ ., data = rt)
#multiCox=step(multiCox,direction = "both")
multiCoxSum=summary(multiCox)

outTab=data.frame()
outTab=cbind(
  coef=multiCoxSum$coefficients[,"coef"],
  HR=multiCoxSum$conf.int[,"exp(coef)"],
  HR.95L=multiCoxSum$conf.int[,"lower .95"],
  HR.95H=multiCoxSum$conf.int[,"upper .95"],
  pvalue=multiCoxSum$coefficients[,"Pr(>|z|)"])
outTab=cbind(id=row.names(outTab),outTab)
outTab=gsub("`","",outTab)
write.table(outTab,file="multiCox.xls",sep="\t",row.names=F,quote=F)

riskScore=predict(multiCox,type="risk",newdata=rt)
coxGene=rownames(multiCoxSum$coefficients)
coxGene=gsub("`","",coxGene)
outCol=c("futime","fustat",coxGene)
risk=as.vector(ifelse(riskScore>median(riskScore),"high","low"))
write.table(cbind(id=rownames(cbind(rt[,outCol],riskScore,risk)),cbind(rt[,outCol],riskScore,risk)),
            file="risk.txt",
            sep="\t",
            quote=F,
            row.names=F)


######RISK
Sys.setenv(LANGUAGE = "en") #显示英文报错信息
options(stringsAsFactors = FALSE) #禁止chr转成factor

data <- read.table("risk.txt",sep="\t",header=T,check.names = 1)
data[1:2, 1:8]

# risk score，用于画顶部散点图
rs <- data$riskScore
names(rs) <- rownames(data)
rs_data <- data.frame(x=1:length(rs),rs=as.numeric(sort(rs)))
# 用中值分组
rs_data$Risk <- ifelse(rs_data$rs>=median(rs_data$rs), "High-risk", "Low-risk")
head(rs_data)

# follow-up，用于画中间B图
surv_data <- data.frame(x=1:length(rs),
                        t=data[names(sort(rs)),'futime'],
                        s=data[names(sort(rs)),'fustat']) 
surv_data$Status <- as.factor(ifelse(surv_data$s==0,'Alive','Death'))
head(surv_data)

######plot.A
pdf("risksline.pdf", 10, 6)
ggplot(rs_data, aes(x=x,y=rs))+
  geom_point(aes(col=Risk),size=0.5)+
  scale_color_manual(labels=c("High-risk","Low-risk"), 
                     #guide_legend(guide = NULL), #如果不想画图例就删掉#
                     name="Risk score", values =c("#DC0000FF", "#00A087FF")) + 
  
  # 画竖向虚线
  geom_segment(aes(x = sum(rs_data$Risk=="Low-risk"),
                   y = 0, 
                   xend = sum(rs_data$Risk=="Low-risk"), 
                   yend = max(rs_data$rs)), linetype="dashed", size = 0.6)+
  # 画横线
  #geom_segment(aes(x=0,y=median(rs_data$rs),
  #                 xend=nrow(rs_data),
  #                 yend=median(rs_data$rs)),linetype="dashed", size = 0.3)+
  
  # 写文字Cutoff:
  #geom_text(aes(x=sum(rs_data$Risk=="Low-risk")/2,
  #              y=median(rs_data$rs)+8,
  #              label=paste0("Cutoff: ",round(median(rs_data$rs),3))),
  #          col ="black",size = 4,alpha=0.8)+
  
theme(axis.title.x=element_blank()) +
  scale_x_continuous(limits = c(0,NA),expand = c(0,0)) +
  labs(y="Risk score",x="",fill="Risk") +
  #scale_colour_discrete(name="Risk scores") +
  theme_classic() +
  theme(axis.ticks.x=element_blank(),
        axis.line = element_blank(), #如果想像example2那样画坐标轴，就删掉这行
        axis.text.x=element_blank())
dev.off()

#######plot.B
pdf("riskscater.pdf", 10, 6)
ggplot(surv_data,aes(x=x,y=t))+
  geom_point(aes(col=Status),size=0.5)+
  geom_vline(aes(xintercept=sum(rs_data$Risk=="Low-risk")),size=0.6,linetype="dashed")+
  scale_x_continuous(limits = c(0,NA),expand = c(0,0))+
  scale_color_manual(labels=c("Alive","Dead"),
                     values =c("#00A087FF","#DC0000FF"))+
  labs(y="OS(months)",x="")+
  theme_classic()+
  theme(axis.ticks.x=element_blank(),
        axis.line = element_blank(), #如果想像example2那样不画坐标轴，就删掉前面的#
        axis.text.x=element_blank())
dev.off()

######plot.C
rt=read.table("risk.txt",header=T,sep="\t")
rt$futime=rt$futime/30
diff=survdiff(Surv(futime, fustat) ~risk,data = rt)
pValue=1-pchisq(diff$chisq,df=1)
pValue=signif(pValue,4)
pValue=format(pValue, scientific = TRUE)

fit <- survfit(Surv(futime, fustat) ~ risk, data = rt)

pdf("riskKM.pdf", 10, 8)
ggsurvplot(fit, 
           data=rt,
           conf.int=TRUE,
           pval=paste0("p=",pValue),
           pval.size=4,
           risk.table=TRUE,
           legend.labs=c("High risk", "Low risk"),
           legend.title="Risk",
           xlab="Time(months)",
           break.time.by = 12,
           risk.table.title="",
           palette=c("#00A087FF", "#DC0000FF"),
           risk.table.height=.25)
dev.off()

#######roc
library(survivalROC)
rt=read.table("risk.txt",header=T,sep="\t",check.names=F,row.names=1)  
rt$futime=rt$futime/365
pdf(file="ROC.pdf",width=6,height=6)
par(oma=c(0.5,1,0,1),font.lab=1.5,font.axis=1.5)
roc=survivalROC(Stime=rt$futime, status=rt$fustat, marker = rt$riskScore, 
                predict.time =3, method="KM")
plot(roc$FP, roc$TP, type="l", xlim=c(0,1), ylim=c(0,1),col='red', 
     xlab="False positive rate", ylab="True positive rate",
     main=paste("ROC curve (", "AUC = ",sprintf("%.3f",roc$AUC),")"),
     lwd = 2, cex.main=1.3, cex.lab=1.2, cex.axis=1.2, font=1.2)
abline(0,1)
dev.off()

##############forest_final
library(survival)
pFilter=0.05                    
rt=read.table("lassoSigExp.txt",header=T,sep="\t",check.names=F,row.names=1)  

outTab=data.frame()
sigGenes=c("futime","fustat")
for(i in colnames(rt[,3:ncol(rt)])){
  cox <- coxph(Surv(futime, fustat) ~ rt[,i], data = rt)
  coxSummary = summary(cox)
  coxP=coxSummary$coefficients[,"Pr(>|z|)"]
  if(coxP<pFilter){
    sigGenes=c(sigGenes,i)
    outTab=rbind(outTab,
                 cbind(id=i,
                       HR=coxSummary$conf.int[,"exp(coef)"],
                       HR.95L=coxSummary$conf.int[,"lower .95"],
                       HR.95H=coxSummary$conf.int[,"upper .95"],
                       pvalue=coxSummary$coefficients[,"Pr(>|z|)"])
    )
  }
}
write.table(outTab,file="uniCox.txt",sep="\t",row.names=F,quote=F)
uniSigExp=rt[,sigGenes]
uniSigExp=cbind(id=row.names(uniSigExp),uniSigExp)
write.table(uniSigExp,file="uniSigExp.txt",sep="\t",row.names=F,quote=F)

rt <- read.table("uniCox.txt",header=T,sep="\t",row.names=1,check.names=F)
gene <- rownames(rt)
hr <- sprintf("%.5f",rt$"HR")
hrLow  <- sprintf("%.5f",rt$"HR.95L")
hrHigh <- sprintf("%.5f",rt$"HR.95H")
Hazard.ratio <- paste0(hr,"(",hrLow,"-",hrHigh,")")
pVal <- ifelse(rt$pvalue<0.00001, "<0.00001", sprintf("%.5f", rt$pvalue))

pdf(file="forest_final.pdf", width = 10,height =10)
n <- nrow(rt)
nRow <- n+1
ylim <- c(1,nRow)
layout(matrix(c(1,2),nc=2),width=c(3,2.5))

xlim = c(0,3)
par(mar=c(4,2.5,2,1))
plot(1,xlim=xlim,ylim=ylim,type="n",axes=F,xlab="",ylab="")
text.cex=0.8
text(0,n:1,gene,adj=0,cex=text.cex)
text(1.5-0.5*0.2,n:1,pVal,adj=1,cex=text.cex);text(1.5-0.5*0.2,n+1,'pvalue',cex=text.cex,font=2,adj=1)
text(3,n:1,Hazard.ratio,adj=1,cex=text.cex);text(3,n+1,'Hazard ratio',cex=text.cex,font=2,adj=1,)

par(mar=c(4,1,2,1),mgp=c(2,0.5,0))
xlim = c(0,max(as.numeric(hrLow),as.numeric(hrHigh)))
plot(1,xlim=xlim,ylim=ylim,type="n",axes=F,ylab="",xaxs="i",xlab="Hazard ratio")
arrows(as.numeric(hrLow),n:1,as.numeric(hrHigh),n:1,angle=90,code=3,length=0.05,col="darkblue",lwd=2.5)
abline(v=1,col="black",lty=2,lwd=2)
boxcolor = ifelse(as.numeric(hr) > 1, 'red', 'green')
points(as.numeric(hr), n:1, pch = 15, col = boxcolor, cex=1.3)
axis(1)
dev.off()


##########indpendent factor
###########处理clinical.txt
#############uniIndep
library(survival)
library(forestplot)

clrs <- fpColors(box="#E7B800",line="darkblue", summary="royalblue")  
rt=read.table("indepInput.txt",header=T,sep="\t",check.names=F,row.names=1)

rt[,"riskScore"] <- (rt$riskScore-min(rt$riskScore))/(max(rt$riskScore)-min(rt$riskScore))

outTab=data.frame()
for(i in colnames(rt[,3:ncol(rt)])){
  cox <- coxph(Surv(futime, fustat) ~ rt[,i], data = rt)
  coxSummary = summary(cox)
  coxP=coxSummary$coefficients[,"Pr(>|z|)"]
  outTab=rbind(outTab,
               cbind(id=i,
                     HR=coxSummary$conf.int[,"exp(coef)"],
                     HR.95L=coxSummary$conf.int[,"lower .95"],
                     HR.95H=coxSummary$conf.int[,"upper .95"],
                     pvalue=coxSummary$coefficients[,"Pr(>|z|)"])
  )
}
write.table(outTab,file="uniCox.xls",sep="\t",row.names=F,quote=F)

rt=read.table("uniCox.xls",header=T,sep="\t",row.names=1,check.names=F)
data=as.matrix(rt)
HR=data[,1:3]
hr=sprintf("%.3f",HR[,"HR"])
hrLow=sprintf("%.3f",HR[,"HR.95L"])
hrHigh=sprintf("%.3f",HR[,"HR.95H"])
pVal=data[,"pvalue"]
pVal=ifelse(pVal<0.001, "<0.001", sprintf("%.3f", pVal))
tabletext <- 
  list(c(NA, rownames(HR)),
       append("pvalue", pVal),
       append("Hazard ratio",paste0(hr,"(",hrLow,"-",hrHigh,")")) ) 
pdf(file="uniIndep_forest.pdf",onefile = FALSE,
    width = 8,         
    height = 4,      
)
forestplot(tabletext, 
           rbind(rep(NA, 3), HR),
           col=clrs,
           graphwidth=unit(50, "mm"),
           xlog=T,
           lwd.ci=2,
           boxsize=0.3,
           xlab="Hazard ratio"
)
dev.off()

###########multiIndep
clrs <- fpColors(box="#2E9FDF",line="darkblue", summary="royalblue")    
rt=read.table("indepInput.txt",header=T,sep="\t",check.names=F,row.names=1)

multiCox=coxph(Surv(futime, fustat) ~ ., data = rt)
multiCoxSum=summary(multiCox)

outTab=data.frame()
outTab=cbind(
  HR=multiCoxSum$conf.int[,"exp(coef)"],
  HR.95L=multiCoxSum$conf.int[,"lower .95"],
  HR.95H=multiCoxSum$conf.int[,"upper .95"],
  pvalue=multiCoxSum$coefficients[,"Pr(>|z|)"])
outTab=cbind(id=row.names(outTab),outTab)
write.table(outTab,file="multiCox.xls",sep="\t",row.names=F,quote=F)

rt=read.table("multiCox.xls",header=T,sep="\t",row.names=1,check.names=F)
data=as.matrix(rt)
HR=data[,1:3]
hr=sprintf("%.3f",HR[,"HR"])
hrLow=sprintf("%.3f",HR[,"HR.95L"])
hrHigh=sprintf("%.3f",HR[,"HR.95H"])
pVal=data[,"pvalue"]
pVal=ifelse(pVal<0.001, "<0.001", sprintf("%.3f", pVal))
tabletext <- 
  list(c(NA, rownames(HR)),
       append("pvalue", pVal),
       append("Hazard ratio",paste0(hr,"(",hrLow,"-",hrHigh,")")) )    
pdf(file="multiIndep_forest.pdf",onefile = FALSE,
    width = 8,        
    height = 4,          
)
forestplot(tabletext, 
           rbind(rep(NA, 3), HR),
           col=clrs,
           graphwidth=unit(50, "mm"),
           xlog=T,
           lwd.ci=2,
           boxsize=0.3,
           xlab="Hazard ratio"
)
dev.off()


########GSEA
setwd("G:\\桌面数据复制2019-10-18\\桌面\\干细胞指数\\矩阵处理单纯\\GSEA") 

Limma.dif <- function(exprdata, pdata, contrastfml){
  library(limma)
  group_list <- as.character(pdata[, 2])
  design <- model.matrix(~0 + factor(group_list))
  colnames(design) <- levels(as.factor(pdata[, 2]))
  rownames(design) <- colnames(exprdata)
  if (!all(colnames(exprdata) == pdata[, 1])){
    exprdata <- exprdata[, match(pdata[, 1], colnames(exprdata))]
  }
  if (!all(colnames(exprdata) == pdata[, 1])){
    stop(" expression data do not match pdata")
  }
  contrast.matrix <- makeContrasts(contrasts = contrastfml, levels=design)
  fit <- lmFit(exprdata, design)
  fit <- contrasts.fit(fit,contrast.matrix)
  fit <- eBayes(fit)
  return(fit)
}

gseajava.dat <- read.table("normalizeExp.gct", skip = 2, header = T, sep = "\t", check.names = F)
#算差异基因
gseajava.dat <- gseajava.dat[, -2]
gseajava.dat <- aggregate(.~Ensembl_ID, gseajava.dat, mean)
rownames(gseajava.dat) <- gseajava.dat$Ensembl_ID #注意这里有很多日期，所以说最好不要用excel打开这些数据。
gseajava.dat <- gseajava.dat[, -1]
gseajava.dat[1:5,1:5]
sample_info <- read.table("sample_info.txt", header = T, sep = "\t", check.names = F)
sample_info <- as.data.frame(sample_info)
dim(sample_info)
dim(gseajava.dat)
result_limma <- Limma.dif(exprdata = gseajava.dat, pdata = sample_info, contrastfml = "N - M")

result_limma <- topTable(result_limma, coef = "N - M", n = Inf)
gene.id <- result_limma$logFC; names(gene.id) <- rownames(result_limma)
head(gene.id)
statsAdj2 <- gene.id/max(abs(gene.id))
#读入GSEA JAVA结果
gseaout.high <- read.delim("./my_analysis.Gsea.1586955437095/gsea_report_for_M_1586955437095.xls")
gseaout.low <- read.delim("./my_analysis.Gsea.1586955437095/gsea_report_for_N_1586955437095.xls")
topPathwaysUp2 <- gseaout.high[order(gseaout.high$FDR.q.val, decreasing = F), "NAME"][1:5] 
topPathwaysDown2 <- gseaout.low[order(gseaout.low$FDR.q.val, decreasing = F), "NAME"][1:15]

fnames <- paste0(c(topPathwaysUp2, topPathwaysDown2), ".xls")
fdataset <- lapply(paste0("./my_analysis.Gsea.1586955437095/",fnames),read.delim)
names(fdataset) <- c(topPathwaysUp2, topPathwaysDown2)
for (i in 1:length(fdataset)){
  fdataset[[i]]$statsAdj <- statsAdj2[fdataset[[i]]$PROBE]
}

#开始画图
javagsea <- rbind(gseaout.high, gseaout.low)
Size2 <- javagsea$SIZE; names(Size2) <- javagsea$NAME
NES2 <- javagsea$NES; names(NES2) <- javagsea$NAME
FDR2 <- javagsea$FDR.q.val; names(FDR2) <- javagsea$NAME
opar <- par(no.readonly = T)
opar$mar #5.1 4.1 4.1 2.1

mtextsize = 0.8; mtextsize2 = 1.2
#base布局，base画图多组组合在一起可以用以下三种方法：par(mfrow),layout(),split.screen()，这里用split.screen()
n3 <- seq(from = 0.95, to = 0.05, length.out = 25)
n4 <- c(0.98, n3[1:length(n3)-1])
n <- data.frame(n1 = 0.05, n2 = 0.95, n3 = n3,
                n4 = n4)
n <- as.matrix(n)#分为25个screen
textscreen <- c(1, 2, length(topPathwaysUp2)+3, length(topPathwaysUp2) + 4,nrow(n))#这些screen用来重复出原图的注释信息等。

pdf("javagsea.pdf", width = 10, height = 10)
split.screen(n, erase = T)

screen(1, new = T)
par(xpd = T, mar = c(0, 0, 0, 0), oma = c(0, 0, 0, 0),
    bty = "n")#xpd = T,让超出画图范围的字也能显示出来
plot(c(0, 1), c(0, 1), xlab = "",xaxt = "n", ylab = "",yaxt = "n",lty= 0, col = "white")#建立个空白画布, xaxt = "n":suppresses plotting of the axis
text(c(par()$usr[1] + par()$usr[2])/1.5, c(par()$usr[3] + par()$usr[4])/2,
     labels = "Cancer Hallmarks and oncogenic pathways", adj = 0.5, cex = 1.2)
###################################
screen(2, new = T)
par(xpd = F, mar = opar$mar + c(-5.1, 15 , -4.1, 6), oma = c(0, 0, 0, 0),
    bty = "n")
plot(c(0, 1), c(0, 1), xlab = "",xaxt = "n", ylab = "",yaxt = "n", lty= 0, col = "white")
mtext("gene upregulated", side = 2, adj = 1, line = -4, las = 1, col = "red", cex = 1)
mtext("Size", side = 4, adj = 0, las = 1, line = 1, cex = mtextsize)
mtext("NES", side = 4, adj = 0, las = 1, line = 3.5, cex = mtextsize)
###################################
screen(textscreen[3], new = T)
par(xpd = F, mar = c(0, 0, 0, 0), oma = c(0, 0, 0, 0),
    bty = "n")
plot(c(0, 1), c(0, 1), xlab = "",xaxt = "n", ylab = "",yaxt = "n", lty = 0, col = "white")
mtext(text = "Postive correlated hallmarks", side = 2, adj = 0, line = 1.5, las = 1, 
      cex = mtextsize2, col = "blue")
segments(x0 = par("usr")[1], x1 = par("usr")[2], 
         y0 = par("usr")[3], y1 = par("usr")[3], col="grey",lwd=1)

screen(textscreen[3], new = F)
par(xpd = F, mar = opar$mar + c(-5.1, 15 , -4.1, 6), oma = c(0, 0, 0, 0),
    bty = "n")
plot(c(0, 1), c(0, 1), xlab = "",xaxt = "n", ylab = "",yaxt = "n", lty = 0, col = "white")
segments(x0 = c(par("usr")[1]+par("usr")[2])/2, x1 = c(par("usr")[1]+par("usr")[2])/2,
         y0 = par("usr")[3], y1 = par("usr")[4], col="grey",lwd=1)
###################################
screen(textscreen[4], new = T)
par(xpd = F, mar = c(0, 0, 0, 0), oma = c(0, 0, 0, 0),
    bty = "n")
plot(c(0, 1), c(0, 1), xlab = "",xaxt = "n", ylab = "",yaxt = "n", lty = 0, col = "white")
mtext(text = "Negative correlated hallmarks", side = 2, adj = 0, line = 1.5, las = 1, 
      cex = mtextsize2, col = "blue")
screen(textscreen[4], new = F)
par(xpd = F, mar = opar$mar + c(-5.1, 15 , -4.1, 6), oma = c(0, 0, 0, 0),
    bty = "n")
plot(c(0, 1), c(0, 1), xlab = "",xaxt = "n", ylab = "",yaxt = "n", lty = 0, col = "white")
segments(x0 = c(par("usr")[1]+par("usr")[2])/2, x1 = c(par("usr")[1]+par("usr")[2])/2,
         y0 = par("usr")[3], y1 = par("usr")[4], col="grey",lwd=1)
###################################
screen(textscreen[5], new = T)
par(xpd = F, mar = opar$mar + c(-5.1, 15 , -4.1, 6), oma = c(0, 0, 0, 0),
    bty = "n")
plot(c(0, length(gene.id)), c(0, 1), xlab = "",xaxt = "n", ylab = "",yaxt = "n", lty= 0, col = "white",
     xaxs = "i")# xaxs = "i":finds an axis with pretty labels that fits within the original data range
mtext("gene downregulated", side = 4, adj = 0, line = -4, las = 1, col = "black", cex = 1)
segments(x0 = c(par("usr")[1]+par("usr")[2])/2, x1 = c(par("usr")[1]+par("usr")[2])/2,
         y0 = par("usr")[3], y1 = par("usr")[4], col="grey",lwd=1)
axis(side = 1, at = seq(0, length(gene.id), 2500), labels = T, cex.axis = 0.5)
###################################
#限制ylim大小美观输出,这里用0.2,具体使用的时候根据自己的数据
lapply(fdataset, function(x)x$statsAdj) %>% lapply(., as.numeric) %>% lapply(., max) %>% unlist() %>% max

lapply(fdataset, function(x)x$statsAdj) %>% lapply(., as.numeric) %>% lapply(., min) %>% unlist() %>% min

plotscreen <- c(1:25)[-textscreen]
for (i in 1:length(plotscreen)){
  j = plotscreen[i]
  screen(j, new = T)
  par(xpd = F, mar = opar$mar + c(-5.1, 15 , -4.1, 6), oma = c(0, 0, 0, 0),
      bty = "n")
  input2 <- fdataset[[ c(topPathwaysUp2, topPathwaysDown2)[i] ]]
  plot(c(1,length(gene.id)),c(-0.2, 0.2),
       xlab = "",xaxt = "n", ylab = "",yaxt = "n", lty = 0, col = "white") 
  segments(x0 = input2$RANK.IN.GENE.LIST, x1 = input2$RANK.IN.GENE.LIST, y0 = 0, y1 = input2$statsAdj, col = "black")
  segments(x0 = c(par("usr")[1]+par("usr")[2])/2, x1 = c(par("usr")[1]+par("usr")[2])/2,
           y0 = par("usr")[3], y1 = par("usr")[4], col="grey",lwd=1)
  mtext(text = str_sub(names(fdataset)[i], 1),side = 2, adj = 1, line = 1, las = 1, cex = 0.75)
  mtext(text = sprintf("%1.0f", Size2[ names(fdataset)[i] ] ), 
        side = 4, adj = 0, las = 1, line = 1, cex = mtextsize)
  mtext(text = sprintf("%.2f", NES2[ names(fdataset)[i] ]), 
        side = 4, adj = 0, las = 1, line = 3.5, cex = mtextsize)
  mtext(text = sprintf("%.2f", FDR2[names(fdataset)[i]] ), 
        side = 4, adj = 0, las = 1, line = 6, cex = mtextsize)
}
close.screen(all = TRUE)#关闭screen
dev.off()

par(opar)

#########正常对照差异分析
setwd("G:\\桌面数据复制2019-10-18\\桌面\\干细胞指数\\BRCA干细胞指数单纯")
rt1=read.table("symbol2.txt",sep="\t",header=T,check.names=F)
rt1 <- as.matrix(rt1)
rownames(rt1)=rt1[,1]
exp=rt1[,2:ncol(rt1)]

dimnames=list(rownames(exp),colnames(exp))
data=matrix(as.numeric(as.matrix(exp)),nrow=nrow(exp),dimnames=dimnames)

data=2^(data)-1

############DEG
data=avereps(data)
data=data[rowMeans(data)>1,]

foldChange=1
padj=0.05
nonmetastasis = 113
metastasis = 1097
rt=data  #改成自己的文件名

#group=c("normal","tumor","tumor","normal","tumor")
group=c(rep("Non-metastasis",nonmetastasis),rep("Metastasis",metastasis))                         #按照癌症和正常样品数目修改
design <- model.matrix(~group)
y <- DGEList(counts=rt,group=group)
y <- calcNormFactors(y)
y <- estimateCommonDisp(y)
y <- estimateTagwiseDisp(y)
et <- exactTest(y,pair = c("Non-metastasis","Metastasis"))
topTags(et)
ordered_tags <- topTags(et, n=100000)

allDiff=ordered_tags$table
allDiff=allDiff[is.na(allDiff$FDR)==FALSE,]
diff=allDiff
newData=y$pseudo.counts

write.table(diff,file="edgerOut.xls",sep="\t",quote=F)
diffSig = diff[(diff$FDR < padj & (diff$logFC>foldChange | diff$logFC<(-foldChange))),]
write.table(diffSig, file="diffSig.xls",sep="\t",quote=F)
diffUp = diff[(diff$FDR < padj & (diff$logFC>foldChange)),]
write.table(diffUp, file="up.xls",sep="\t",quote=F)
diffDown = diff[(diff$FDR < padj & (diff$logFC<(-foldChange))),]
write.table(diffDown, file="down.xls",sep="\t",quote=F)

normalizeExp=rbind(id=colnames(newData),newData)
write.table(normalizeExp,file="normalizeExp.txt",sep="\t",quote=F,col.names=F)   #输出所有基因校正后的表达值（normalizeExp.txt）

heatmapData <- newData[rownames(diffSig),]
write.table(heatmapData,file="diffmRNAExp.txt",sep="\t",quote=F) 

#volcano
#plot_mode <- "classic" #经典版
plot_mode <- "advanced" #酷炫版

logFCcut <- 1.0 #log2-foldchange
pvalCut <- 0.05 #P.value
adjPcut <- 0.05 #adj.P.value

#for advanced mode
logFCcut2 <- 2.5
logFCcut3 <- 5
pvalCut2 <- 0.0001
pvalCut3 <- 0.00001

#置x，y軸的最大最小位置
xmin <- (range(allDiff$logFC)[1]- (range(allDiff$logFC)[1]+ 10))
xmax <- (range(allDiff$logFC)[1]+ (10-range(allDiff$logFC)[1]))
ymin <- 0
ymax <- -log10(allDiff$FDR)[3] * 1.1

# 基因名的颜色，需大于等于pathway的数量，这里自定义了足够多的颜色
mycol <- c("darkgreen","chocolate4","blueviolet","#223D6C","#D20A13","#088247","#58CDD9","#7A142C","#5D90BA","#431A3D","#91612D","#6E568C","#E0367A","#D8D155","#64495D","#7CC767")

###########plot
if (plot_mode == "classic"){
  # 簡單的setting for color
  allDiff$color_transparent <- ifelse((allDiff$FDR < pvalCut & allDiff$logFC > logFCcut), "red", ifelse((allDiff$FDR < pvalCut & allDiff$logFC < -logFCcut), "blue","grey"))
  # 簡單的setting for size
  size <- ifelse((allDiff$FDR < pvalCut & abs(allDiff$logFC) > logFCcut), 4, 2)
  
} else if (plot_mode == "advanced") {
  # 複雜的的setting for color
  n1 <- length(allDiff[, 1])
  cols <- rep("grey", n1)
  names(cols)<- rownames(allDiff)
  
  #不同阈值的点的颜色
  cols[allDiff$FDR < pvalCut & allDiff$logFC >logFCcut]<- "#FB9A99"
  cols[allDiff$FDR < pvalCut2 & allDiff$logFC > logFCcut2]<- "#ED4F4F"
  cols[allDiff$FDR < pvalCut & allDiff$logFC < -logFCcut]<- "#B2DF8A"
  cols[allDiff$FDR < pvalCut2 & allDiff$logFC < -logFCcut2]<- "#329E3F"
  color_transparent <- adjustcolor(cols, alpha.f = 0.5)
  allDiff$color_transparent <- color_transparent
  
  # 複雜的的setting for size
  n1 <- length(allDiff[, 1])
  size <- rep(1, n1)
  
  #不同阈值的点的大小
  size[allDiff$FDR < pvalCut & allDiff$logFC > logFCcut]<- 2
  size[allDiff$FDR < pvalCut2 & allDiff$logFC > logFCcut2]<- 4
  size[allDiff$FDR < pvalCut3 & allDiff$logFC > logFCcut3]<- 6
  size[allDiff$FDR < pvalCut & allDiff$logFC < -logFCcut]<- 2
  size[allDiff$FDR < pvalCut2 & allDiff$logFC < -logFCcut2]<- 4
  size[allDiff$FDR < pvalCut3 & allDiff$logFC < -logFCcut3]<- 6
  
} else {
  stop("Unsupport mode")
}

# Construct the plot object
p1 <- ggplot(data=allDiff, aes(logFC, -log10(FDR))) +
  geom_point(alpha = 0.6, size = size, colour = allDiff$color_transparent) +
  
  labs(allDiff=bquote(~Log[2]~"(fold change)"), y=bquote(~-Log[10]~italic("P-value")), title="") + 
  ylim(c(ymin,ymax)) + 
  scale_x_continuous(
    breaks = c(-10, -5, -logFCcut, 0, logFCcut, 5, 10), #刻度线的位置
    labels = c(-10, -5, -logFCcut, 0, logFCcut, 5, 10),
    limits = c(-11, 11) #x轴范围，两侧对称才好看
  ) +
  #或用下面这行：
  #xlim(c(xmin, xmax)) + 
  
  #画阈值分界线
  geom_vline(xintercept = c(-logFCcut, logFCcut), color="grey40", 
             linetype="longdash", lwd = 0.5) + #虚线的形状和粗细
  geom_hline(yintercept = -log10(pvalCut), color="grey40", 
             linetype="longdash", lwd = 0.5) +
  
  theme_bw(base_size = 12#, base_family = "Times" #修改字体
  ) +
  theme(panel.grid=element_blank())

if (plot_mode == "advanced") {
  p1 <- p1 + 
    geom_vline(xintercept = c(-logFCcut2, logFCcut2), color="grey40", 
               linetype="longdash", lwd = 0.5) +
    geom_hline(yintercept = -log10(pvalCut2), color="grey40", 
               linetype="longdash", lwd = 0.5)
}
pdf(file="vol.pdf")
p1
dev.off()

#heatmap
hmExp=heatmapData
hmExp=log2(hmExp+0.001)
bk <- c(seq(-9,-0.1,by=0.01),seq(0,9,by=0.01))
Type=c(rep("normal",nonmetastasis),rep("tumor",metastasis))    
names(Type)=colnames(newData)
Type=as.data.frame(Type)
pdf(file="heatmap_initial.pdf",height=12,width=15)
pheatmap(hmExp, 
         annotation=Type, 
         color = colorRampPalette(c("#377EB8", "white", "#E41A1C"))(50),
         cluster_cols =F,
         show_colnames = F,
         show_rownames = F,
         fontsize = 12,
         fontsize_row=3,
         fontsize_col=10)
dev.off()

###colorRampPalette(c("green", "white", "red"))(50)
######colorRampPalette(c("green", "black", "red"))(50)
######bk <- c(seq(-9,-0.1,by=0.01),seq(0,9,by=0.01))
######c(colorRampPalette(colors = c("blue","white"))(length(bk)/2),colorRampPalette(colors = c("white","red"))(length(bk)/2)),

#############go/kegg
library(chromVAR)
library(Biostrings)
library(BSgenome.Hsapiens.UCSC.hg38)
library(ChIPseeker)
library(TxDb.Hsapiens.UCSC.hg38.knownGene)
library(clusterProfiler)
library(org.Hs.eg.db)
library(ggplot2)
library(karyoploteR)
library(limma)
library(GOplot)

genes=as.vector(rownames(diffSig))
entrezIDs <- mget(genes, org.Hs.egSYMBOL2EG, ifnotfound=NA) 
entrezIDs <- as.character(entrezIDs)
out=cbind(rownames(diffSig),diffSig[,1],entrezID=entrezIDs)
colnames(out)[1]="gene"
colnames(out)[2]="logFC"
write.table(out,file="id_DEG.txt",sep="\t",quote=F,row.names=F)   

rt=read.table("id_DEG.txt",sep="\t",header=T,check.names=F)
rt=rt[is.na(rt[,"entrezID"])==F,]

gene=as.vector(rt$entrezID)

#GO
kk <- enrichGO(gene = gene,
               OrgDb = org.Hs.eg.db, 
               pvalueCutoff =0.05, 
               qvalueCutoff = 0.05,
               ont="all",
               readable =T)
write.table(kk,file="GO_DEG.txt",sep="\t",quote=F,row.names = F)

pdf(file="GO_barplot_DEG.pdf",width = 12,height = 7)
barplot(kk, drop = TRUE, showCategory =10,split="ONTOLOGY") + facet_grid(ONTOLOGY~., scale='free')
dev.off()

pdf(file="GO_dotplot_DEG.pdf",width = 12,height = 7)
dotplot(kk,showCategory = 10,split="ONTOLOGY") + facet_grid(ONTOLOGY~., scale='free')
dev.off()

#KEGG
genes=as.vector(rownames(diffSig))
entrezIDs <- mget(genes, org.Hs.egSYMBOL2EG, ifnotfound=NA) 
entrezIDs <- as.character(entrezIDs)
out=cbind(rownames(diffSig),diffSig[,1],entrezID=entrezIDs)
colnames(out)[1]="gene"
colnames(out)[2]="logFC"
write.table(out,file="id_DEG.txt",sep="\t",quote=F,row.names=F)   

rt=read.table("id_DEG.txt",sep="\t",header=T,check.names=F)
rt=rt[is.na(rt[,"entrezID"])==F,]

gene=as.vector(rt$entrezID)

kk <- enrichKEGG(gene = gene, organism = "hsa", pvalueCutoff =0.99, qvalueCutoff =0.99)
write.table(kk,file="KEGG_DEG.txt",sep="\t",quote=F,row.names = F)

pdf(file="KEGG_barplot_DEG.pdf",width = 12,height = 7)
barplot(kk, drop = TRUE, showCategory = 20)
dev.off()

pdf(file="KEGG_dotplot_DEG.pdf",width = 12,height = 7)
dotplot(kk, showCategory = 20)
dev.off()

######TF
setwd("G:\\桌面数据复制2019-10-18\\桌面\\干细胞指数\\矩阵处理单纯") 
fdrFilter=0.05                                                  
logFCfilter=1                                                    
nonmetastasis = 113
metastasis = 1097

rt=diffSig
diffExp=read.table("Group_symbol_FPKM.txt",sep="\t",header=T,check.names=F)
diffExp <- as.matrix(diffExp)
rownames(diffExp)=diffExp[,1]
exp=diffExp[,2:ncol(diffExp)]

dimnames=list(rownames(exp),colnames(exp))
diffExp=matrix(as.numeric(as.matrix(exp)),nrow=nrow(exp),dimnames=dimnames)

gene=read.table("TF.txt",sep="\t",header=F)
immuneDiffAll=rt[intersect(gene[,1],row.names(rt)),]
immuneDiffGene=intersect(gene[,1],rownames(diffSig))
hmExp=newData[immuneDiffGene,]
immuneDiffResult=immuneDiffAll[immuneDiffGene,]

immuneDiffResult=rbind(ID=colnames(immuneDiffResult),immuneDiffResult)
write.table(immuneDiffResult,file="TFdiff.xls",sep="\t",col.names=F,quote=F)

immuneGeneExp=rbind(ID=colnames(hmExp),hmExp)
write.table(immuneGeneExp,file="TFgeneExp.txt",sep="\t",quote=F,col.names=F)

#volcano
allDiff= immuneDiffAll
plot_mode <- "advanced" #酷炫版

logFCcut <- 1.0 #log2-foldchange
pvalCut <- 0.05 #P.value
adjPcut <- 0.05 #adj.P.value

#for advanced mode
logFCcut2 <- 3.0
logFCcut3 <- 5
pvalCut2 <- 0.0001
pvalCut3 <- 0.00001

#置x，y軸的最大最小位置
xmin <- (range(allDiff$logFC)[1]- (range(allDiff$logFC)[1]+ 10))
xmax <- (range(allDiff$logFC)[1]+ (10-range(allDiff$logFC)[1]))
ymin <- 0
ymax <- 200
#ymax <- -log10(allDiff$FDR)[2] * 1.1

# 基因名的颜色，需大于等于pathway的数量，这里自定义了足够多的颜色
mycol <- c("darkgreen","chocolate4","blueviolet","#223D6C","#D20A13","#088247","#58CDD9","#7A142C","#5D90BA","#431A3D","#91612D","#6E568C","#E0367A","#D8D155","#64495D","#7CC767")

###########plot
if (plot_mode == "classic"){
  # 簡單的setting for color
  allDiff$color_transparent <- ifelse((allDiff$FDR < pvalCut & allDiff$logFC > logFCcut), "red", ifelse((allDiff$FDR < pvalCut & allDiff$logFC < -logFCcut), "blue","grey"))
  # 簡單的setting for size
  size <- ifelse((allDiff$FDR < pvalCut & abs(allDiff$logFC) > logFCcut), 4, 2)
  
} else if (plot_mode == "advanced") {
  # 複雜的的setting for color
  n1 <- length(allDiff[, 1])
  cols <- rep("grey", n1)
  names(cols)<- rownames(allDiff)
  
  #不同阈值的点的颜色
  cols[allDiff$FDR < pvalCut & allDiff$logFC >logFCcut]<- "#FB9A99"
  cols[allDiff$FDR < pvalCut2 & allDiff$logFC > logFCcut2]<- "#ED4F4F"
  cols[allDiff$FDR < pvalCut & allDiff$logFC < -logFCcut]<- "#B2DF8A"
  cols[allDiff$FDR < pvalCut2 & allDiff$logFC < -logFCcut2]<- "#329E3F"
  color_transparent <- adjustcolor(cols, alpha.f = 0.5)
  allDiff$color_transparent <- color_transparent
  
  # 複雜的的setting for size
  n1 <- length(allDiff[, 1])
  size <- rep(1, n1)
  
  #不同阈值的点的大小
  size[allDiff$FDR < pvalCut & allDiff$logFC > logFCcut]<- 2
  size[allDiff$FDR < pvalCut2 & allDiff$logFC > logFCcut2]<- 4
  size[allDiff$FDR < pvalCut3 & allDiff$logFC > logFCcut3]<- 6
  size[allDiff$FDR < pvalCut & allDiff$logFC < -logFCcut]<- 2
  size[allDiff$FDR < pvalCut2 & allDiff$logFC < -logFCcut2]<- 4
  size[allDiff$FDR < pvalCut3 & allDiff$logFC < -logFCcut3]<- 6
  
} else {
  stop("Unsupport mode")
}
allDiff$FDR[allDiff$FDR<=0]=2.22329540628561e-322
# Construct the plot object
p1 <- ggplot(data=allDiff, aes(logFC, -log10(allDiff$FDR))) +
  geom_point(alpha = 0.6, size = size, colour = allDiff$color_transparent) +
  
  labs(allDiff=bquote(~Log[2]~"(fold change)"), y=bquote(~-Log[10]~italic("P-value")), title="") + 
  ylim(c(ymin,ymax)) + 
  scale_x_continuous(
    breaks = c(-10, -5, -logFCcut, 0, logFCcut, 5, 10), #刻度线的位置
    labels = c(-10, -5, -logFCcut, 0, logFCcut, 5, 10),
    limits = c(-11, 11) #x轴范围，两侧对称才好看
  ) +
  #或用下面这行：
  #xlim(c(xmin, xmax)) + 
  
  #画阈值分界线
  geom_vline(xintercept = c(-logFCcut, logFCcut), color="grey40", 
             linetype="longdash", lwd = 0.5) + #虚线的形状和粗细
  geom_hline(yintercept = -log10(pvalCut), color="grey40", 
             linetype="longdash", lwd = 0.5) +
  
  theme_bw(base_size = 12#, base_family = "Times" #修改字体
  ) +
  theme(panel.grid=element_blank())

if (plot_mode == "advanced") {
  p1 <- p1 + 
    geom_vline(xintercept = c(-logFCcut2, logFCcut2), color="grey40", 
               linetype="longdash", lwd = 0.5) +
    geom_hline(yintercept = -log10(pvalCut2), color="grey40", 
               linetype="longdash", lwd = 0.5)
}
pdf(file="vol_TF.pdf")
p1
dev.off()


hmExp=log10(hmExp+0.001)
Type=c(rep("normal",nonmetastasis),rep("tumor",metastasis))    
names(Type)=colnames(newData)
Type=as.data.frame(Type)
pdf(file="heatmap_TF.pdf",height=12,width=15)
pheatmap(hmExp, 
         annotation=Type,
         color = colorRampPalette(c("#377EB8", "white", "#E41A1C"))(50),
         cluster_cols =F,
         show_colnames = F,
         show_rownames = T,
         fontsize = 6,
         fontsize_row=8,
         fontsize_col=10)
dev.off()

###########TF_COR
corFilter=0.40
pvalueFilter=0.05       

TF = read.table("TFgeneExp.txt", row.names=1 ,header=T,sep="\t",check.names=F)  
immuneGene = read.table("Key_GeneExp.txt", row.names=1 ,header=T,sep="\t",check.names=F)  

sameSample=intersect(colnames(TF),colnames(immuneGene))
TF1=TF[,sameSample]
immuneGene1=immuneGene[,sameSample]


outTab=data.frame()
for(i in row.names(TF1)){
  if(sd(TF1[i,])>1){
    for(j in row.names(immuneGene1)){
      x=as.numeric(TF1[i,])
      y=as.numeric(immuneGene1[j,])
      corT=cor.test(x,y)
      cor=corT$estimate
      pvalue=corT$p.value
      if((cor>corFilter) & (pvalue<pvalueFilter)){
        outTab=rbind(outTab,cbind(TF=i,immuneGene=j,cor,pvalue,Regulation="postive"))
      }
      if((cor< -corFilter) & (pvalue<pvalueFilter)){
        outTab=rbind(outTab,cbind(TF=i,immuneGene=j,cor,pvalue,Regulation="negative"))
      }
    }
  }
}
write.table(file="corResult.txt",outTab,sep="\t",quote=F,row.names=F) 

dim(outTab)

#######KEY_GO_KEGG
library(chromVAR)
library(Biostrings)
library(BSgenome.Hsapiens.UCSC.hg38)
library(ChIPseeker)
library(TxDb.Hsapiens.UCSC.hg38.knownGene)
library(clusterProfiler)
library(org.Hs.eg.db)
library(org.Mm.eg.db)
library(ggplot2)
library(karyoploteR)
library(limma)
library(GOplot)

genes=read.table("gene.txt",sep="\t",header=F)
entrezIDs <- mget(genes[,1], org.Hs.egSYMBOL2EG, ifnotfound=NA) 
entrezIDs <- as.character(entrezIDs)
out=cbind(genes[,1],entrezID=entrezIDs)
colnames(out)[1]="gene"
colnames(out)[2]="entrezIDs"
write.table(out,file="id_DEG_keygene.txt",sep="\t",quote=F,row.names=F)   

rt=read.table("id_DEG_keygene.txt",sep="\t",header=T,check.names=F)

gene=as.vector(rt$entrezID)

#GO
kk <- enrichGO(gene = gene,
               OrgDb = org.Hs.eg.db, 
               pvalueCutoff =0.05, 
               qvalueCutoff = 0.05,
               ont="all",
               readable =T)
write.table(kk,file="GO_DEG_keygene.txt",sep="\t",quote=F,row.names = F)

pdf(file="GO_barplot_DEG_keygene.pdf",width = 12,height = 7)
barplot(kk, drop = TRUE, showCategory =10,split="ONTOLOGY") + facet_grid(ONTOLOGY~., scale='free')
dev.off()

pdf(file="GO_dotplot_DEG_keygene.pdf",width = 12,height = 7)
dotplot(kk,showCategory = 10,split="ONTOLOGY") + facet_grid(ONTOLOGY~., scale='free')
dev.off()

#KEGG
kk <- enrichKEGG(gene = gene, organism = "hsa", pvalueCutoff =0.05, qvalueCutoff =0.05)

write.table(kk,file="KEGG_DEG_keygene.txt",sep="\t",quote=F,row.names = F)

pdf(file="KEGG_barplot_DEG_keygene.pdf",width = 12,height = 7)
barplot(kk, drop = TRUE, showCategory = 20)
dev.off()

pdf(file="KEGG_dotplot_DEG_keygene.pdf",width = 12,height = 7)
dotplot(kk, showCategory = 20)
dev.off()

##########GSVA
setwd("G:\\桌面数据复制2019-10-18\\桌面\\干细胞指数\\BRCA干细胞指数单纯")
load("G:\\新课程\\小丫画图\\GSVA\\hallmark.gs.RData")
library(GSVA)
library(limma)
library(GSEABase)

rt=read.table("Group_symbol_FPKM.txt",sep="\t",header=T,check.names=F)
rt <- as.matrix(rt)
rownames(rt)=rt[,1]
exp=rt[,2:ncol(rt)]

dimnames=list(rownames(exp),colnames(exp))
gsym.expr=matrix(as.numeric(as.matrix(exp)),nrow=nrow(exp),dimnames=dimnames)

head(gsym.expr)
gsva_es <- gsva(as.matrix(gsym.expr), gs)
write.csv(gsva_es, "gsva_out.csv", quote = F)
# differential analysis
logFCcutoff=0.1
adjPvalueCutoff=0.05
nonmetastasis = 113
metastasis = 1097

group_list <- data.frame(sample = colnames(gsva_es), group = c(rep("Nonmetastasis", nonmetastasis), rep("Metastasis", metastasis)))
head(group_list)

# 设置对比
design <- model.matrix(~ 0 + factor(group_list$group))
colnames(design) <- levels(factor(group_list$group))
rownames(design) <- colnames(gsva_es)

# 构建差异比较矩阵
contrast.matrix <- makeContrasts(Nonmetastasis, levels = design)

# 差异分析，b vs. a
fit <- lmFit(gsva_es, design)
fit2 <- contrasts.fit(fit, contrast.matrix)
fit2 <- eBayes(fit2)
x <- topTable(fit2, coef = 1, n = Inf, adjust.method = "BH", sort.by = "P")
head(x)

#把通路的limma分析结果保存到文件
write.csv(x, "gsva_limma.csv", quote = F)

#输出t值，用做FigureYa39bar的输入数据
pathway <- str_replace(row.names(x), "HALLMARK_", "")
df <- data.frame(ID = pathway, score = x$t)
write.csv(df, "easy_input2_for39bar.csv", quote = F, row.names = F)

df <- read.csv("easy_input2_for39bar.csv")
head(df)

#按照score的值分组
cutoff <- 1
df$group <- cut(df$score, breaks = c(-Inf, -cutoff, cutoff, Inf),labels = c(1,2,3))

#按照score排序
sortdf <- df[order(df$score),]
sortdf$ID <- factor(sortdf$ID, levels = sortdf$ID)
head(sortdf)

pdf("gsva.pdf", width = 9, height = 12)
ggplot(sortdf, aes(ID, score, fill = group)) + geom_bar(stat = 'identity') + 
  coord_flip() + 
  scale_fill_manual(values = c('palegreen3', 'snow3', 'dodgerblue4'), guide = FALSE) + 
  
  #画2条虚线
  geom_hline(yintercept = c(-cutoff,cutoff), 
             color="white",
             linetype = 2, #画虚线
             size = 0.3) + #线的粗细
  
  #写label
  geom_text(data = subset(df, score > 0),
            aes(x=ID, y= -0.1, label= paste0(" ", ID), color = group),#bar跟坐标轴间留出间隙
            size = 3, #字的大小
            hjust = "inward" ) +  #字的对齐方式
  geom_text(data = subset(df, score < 0),
            aes(x=ID, y= 0.1, label=ID, color = group),
            size = 3, hjust = "outward") +  
  scale_colour_manual(values = c("black","snow3","black"), guide = FALSE) +
  
  xlab("") +ylab("t value of GSVA score")+
  theme_bw() + #去除背景色
  theme(panel.grid =element_blank()) + #去除网格线
  theme(panel.border = element_rect(size = 0.6)) + #边框粗细
  theme(axis.line.y = element_blank(), axis.ticks.y = element_blank(), axis.text.y = element_blank()) #去除y轴
dev.off()

######vol
#输出t值，用做FigureYa39bar的输入数据
pathway <- str_replace(row.names(x), "HALLMARK_", "")
rownames(x) <- pathway
allDiff=x

plot_mode <- "advanced" #酷炫版
logFCcut <- 0.1 #log2-foldchange
pvalCut <- 0.05 #P.value
adjPcut <- 0.05 #adj.P.value
#for advanced mode
logFCcut2 <- 0.3
logFCcut3 <- 0.6
pvalCut2 <- 0.01
pvalCut3 <- 0.001
#置x，y軸的最大最小位置
xmin <- (range(allDiff$logFC)[1]- (range(allDiff$logFC)[1]+ 1.2))
xmax <- (range(allDiff$logFC)[1]+ (1.2-range(allDiff$logFC)[1]))
ymin <- 0
ymax <- -log10(allDiff$P.Value)[1] * 2.5
# 基因名的颜色，需大于等于pathway的数量，这里自定义了足够多的颜色
mycol <- c("darkgreen","chocolate4","blueviolet","#223D6C","#D20A13","#088247","#58CDD9","#7A142C","#5D90BA","#431A3D","#91612D","#6E568C","#E0367A","#D8D155","#64495D","#7CC767")
###########plot
if (plot_mode == "classic"){
  # 簡單的setting for color
  allDiff$color_transparent <- ifelse((allDiff$P.Value < pvalCut & allDiff$logFC > logFCcut), "red", ifelse((allDiff$P.Value < pvalCut & allDiff$logFC < -logFCcut), "blue","grey"))
  # 簡單的setting for size
  size <- ifelse((allDiff$P.Value < pvalCut & abs(allDiff$logFC) > logFCcut), 4, 2)
} else if (plot_mode == "advanced") {
  # 複雜的的setting for color
  n1 <- length(allDiff[, 1])
  cols <- rep("grey", n1)
  names(cols)<- rownames(allDiff)
  #不同阈值的点的颜色
  cols[allDiff$P.Value < pvalCut & allDiff$logFC >logFCcut]<- "#FB9A99"
  cols[allDiff$P.Value < pvalCut2 & allDiff$logFC > logFCcut2]<- "#ED4F4F"
  cols[allDiff$P.Value < pvalCut & allDiff$logFC < -logFCcut]<- "#B2DF8A"
  cols[allDiff$P.Value < pvalCut2 & allDiff$logFC < -logFCcut2]<- "#329E3F"
  color_transparent <- adjustcolor(cols, alpha.f = 0.5)
  allDiff$color_transparent <- color_transparent
  # 複雜的的setting for size
  n1 <- length(allDiff[, 1])
  size <- rep(1, n1)
  #不同阈值的点的大小
  size[allDiff$P.Value < pvalCut & allDiff$logFC > logFCcut]<- 2
  size[allDiff$P.Value < pvalCut2 & allDiff$logFC > logFCcut2]<- 4
  size[allDiff$P.Value < pvalCut3 & allDiff$logFC > logFCcut3]<- 6
  size[allDiff$P.Value < pvalCut & allDiff$logFC < -logFCcut]<- 2
  size[allDiff$P.Value < pvalCut2 & allDiff$logFC < -logFCcut2]<- 4
  size[allDiff$P.Value < pvalCut3 & allDiff$logFC < -logFCcut3]<- 6
} else {
  stop("Unsupport mode")
}
# Construct the plot object
p1 <- ggplot(data=allDiff, aes(logFC, -log10(P.Value))) +
  geom_point(alpha = 0.6, size = size, colour = allDiff$color_transparent) +
  labs(allDiff=bquote(~Log[2]~"(fold change)"), y=bquote(~-Log[10]~italic("P-value")), title="") +
  ylim(c(ymin,ymax)) +
  #scale_x_continuous(
  # breaks = c(-10, -5, -logFCcut, 0, logFCcut, 5, 10), #刻度线的位置
  #labels = c(-10, -5, -logFCcut, 0, logFCcut, 5, 10),
  #limits = c(-11, 11) #x轴范围，两侧对称才好看
  #) +
  #或用下面这行：
  xlim(c(xmin, xmax)) +
  #画阈值分界线
  geom_vline(xintercept = c(-logFCcut, logFCcut), color="grey40",
             linetype="longdash", lwd = 0.5) + #虚线的形状和粗细
  geom_hline(yintercept = -log10(pvalCut), color="grey40",
             linetype="longdash", lwd = 0.5) +
  theme_bw(base_size = 12#, base_family = "Times" #修改字体
  ) +
  theme(panel.grid=element_blank())
if (plot_mode == "advanced") {
  p1 <- p1 +
    geom_vline(xintercept = c(-logFCcut2, logFCcut2), color="grey40",
               linetype="longdash", lwd = 0.5) +
    geom_hline(yintercept = -log10(pvalCut2), color="grey40",
               linetype="longdash", lwd = 0.5)
}

pdf(file="vol_HM.pdf", width = 7,height =7)
p1
dev.off()

##########heatmap
diff <- topTable(fit2, coef = 1, n = Inf, adjust.method = "BH", sort.by = "P", p.value=adjPvalueCutoff)

diffName=row.names(diff)

write.table(diff,file="diff_HM.xls",sep="\t",quote=F,col.names=F)
hmExp=gsva_es[diffName,]
hmExp=rbind(id=colnames(hmExp),hmExp)
write.table(hmExp,file="heatmap_HM.txt",sep="\t",quote=F,col.names=F)

rt=gsva_es

library(pheatmap)
Type=c(rep("normal",nonmetastasis),rep("tumor",metastasis))     
names(Type)=colnames(rt)
Type=as.data.frame(Type)
pdf(file="heatmap_HM.pdf", width = 15,height =6)
pheatmap(rt,
         annotation=Type,
         color = colorRampPalette(c("green", "white", "red"))(50),
         cluster_cols =F,
         fontsize = 8,
         show_colnames = F,
         fontsize_row=4,
         fontsize_col=4)
dev.off()
######colorRampPalette(c("green", "black", "red"))(50)
######bk <- c(seq(-9,-0.1,by=0.01),seq(0,9,by=0.01))
######c(colorRampPalette(colors = c("blue","white"))(length(bk)/2),colorRampPalette(colors = c("white","red"))(length(bk)/2)),

#########cor GSVA
setwd("G:\\桌面数据复制2019-10-18\\桌面\\干细胞指数\\矩阵处理单纯")
corFilter=0.30
pvalueFilter=0.05       

TF = read.table("Key_GeneExp.txt", row.names=1 ,header=T,sep="\t",check.names=F) 
immuneGene = gsva_es

sameSample=intersect(colnames(TF),colnames(immuneGene))
TF1=TF[,sameSample]
immuneGene1=immuneGene[,sameSample]


outTab=data.frame()
for(i in row.names(TF1)){
  if(sd(TF1[i,])>1){
    for(j in row.names(immuneGene1)){
      x=as.numeric(TF1[i,])
      y=as.numeric(immuneGene1[j,])
      corT=cor.test(x,y)
      cor=corT$estimate
      pvalue=corT$p.value
      if((cor>corFilter) & (pvalue<pvalueFilter)){
        outTab=rbind(outTab,cbind(TF=i,immuneGene=j,cor,pvalue,Regulation="postive"))
      }
      if((cor< -corFilter) & (pvalue<pvalueFilter)){
        outTab=rbind(outTab,cbind(TF=i,immuneGene=j,cor,pvalue,Regulation="negative"))
      }
    }
  }
}
write.table(file="corResult_GSVA.txt",outTab,sep="\t",quote=F,row.names=F) 

dim(outTab)

#######cor_all
cor1 = read.table("corResult_GSVA.txt", header=T,sep="\t",check.names=F) 
cor2 = read.table("corResult.txt", header=T,sep="\t",check.names=F) 

cor_all=rbind(cor1,cor2)

write.table(file="cor_all.txt",cor_all,sep="\t",quote=F,row.names=F) 

########新建nodetype.txt
########新建finallistgene.txt
########新建finallistpathway.txt
listgene = read.table("finallistgene.txt", header=F) 
listpathway = read.table("finallistpathway.txt", header=F) 

listgene= as.vector(listgene[,1])
listpathway= as.vector(listpathway[,1])

finalgene = gsym.expr[listgene,]
finalpathway = gsva_es[listpathway,]

finalall=rbind(finalgene,finalpathway)

pdf("corHeatmap_all.pdf",height=20,width=20)   
ggcorrplot(corr=cor(t(finalall)),
           type = "lower",
           lab = T,lab_size = 2,tl.cex = 10)
dev.off()

########final_key_list
fdrFilter=0.05                                                  
logFCfilter=1                                                    
nonmetastasis = 1048
metastasis = 32

rt=diffSig
diffExp=read.table("Group_symbol_FPKM.txt",sep="\t",header=T,check.names=F)
diffExp <- as.matrix(diffExp)
rownames(diffExp)=diffExp[,1]
exp=diffExp[,2:ncol(diffExp)]

dimnames=list(rownames(exp),colnames(exp))
diffExp=matrix(as.numeric(as.matrix(exp)),nrow=nrow(exp),dimnames=dimnames)

gene=read.table("finallistgene.txt",sep="\t",header=F)
immuneDiffAll=rt[intersect(gene[,1],row.names(rt)),]
immuneDiffGene=intersect(gene[,1],rownames(diffSig))
hmExp=newData[immuneDiffGene,]
immuneDiffResult=immuneDiffAll[immuneDiffGene,]

immuneDiffResult=rbind(ID=colnames(immuneDiffResult),immuneDiffResult)
write.table(immuneDiffResult,file="finallistgene_diff.xls",sep="\t",col.names=F,quote=F)

immuneGeneExp=rbind(ID=colnames(hmExp),hmExp)
write.table(immuneGeneExp,file="finallistgene_geneExp.txt",sep="\t",quote=F,col.names=F)


#########Cmap
library(xlsx)
library(tidyverse)
library(GEOquery)
library(plyr)
library(circlize)
library(ComplexHeatmap)

options(java.parameters = "-Xmx8000m")
Sys.setenv(LANGUAGE = "en") #显示英文报错信息
options(stringsAsFactors = FALSE) #禁止chr转成factor


#CMap要求输入基因是GPL96 platform ID的形式
setwd("G:\\桌面数据复制2019-10-18\\桌面\\干细胞指数\\矩阵处理单纯\\Cmap")     
GPL96 <- getGEO("GPL96", destdir = getwd())
GPL96 <- Table(GPL96)[, c("ID", "Gene Symbol")]

pan_n <- 33
pancancertype <- c("ACC", "BLCA", "BRCA", "CESC", "CHOL", "COAD", "DLBC", "ESCA", "GBM", "HNSC", 
                   "KICH", "KIRC", "KIRP", "LAML", "LGG", "LIHC", "LUAD", "LUSC", "MESO", "OV",
                   "PAAD", "PCPG", "PRAD", "READ", "SARC", "SKCM", "STAD", "TGCT", "THCA", "THYM",
                   "UCEC", "UCS", "UVM")
diflist <- list()

# 读取数据 拷贝finallistgene_diff.xls 处理pandif_mRNAsi.xlsx
for (i in 1:pan_n){
  print(paste0("Load ", pancancertype[i], " differentially expressed gene data"))
  difdata <- openxlsx::read.xlsx("pandif_mRNAsi.xlsx", sheet = i, colNames = TRUE) %>% 
    merge(GPL96, ., by.x = "Gene Symbol", by.y = "GeneSymbol")
  difdata$logFC <- as.numeric(difdata$logFC)
  difdata <- difdata[order(difdata$logFC, decreasing = T), ]
  diflist[[i]] <- difdata
}

names(diflist) <- pancancertype

# 输出grp文件(one gene per line)
if (!file.exists("./grpfile")){
  dir.create("./grpfile")
}
for (i in 1:pan_n){
  print(paste0(pancancertype[i], " processing"))
  tmpdata <- diflist[[i]]
  tmp_updata <- tmpdata[tmpdata$logFC > 0, ]
  tmp_downdata <- tmpdata[tmpdata$logFC < 0, ]
  # 选择差异最大的前500个基因
  if (nrow(tmp_updata) > 500){
    top500up <- tmp_updata[, "ID"][1:500]
  } else {top500up <- tmp_updata[, "ID"]}
  
  if (nrow(tmp_downdata) > 500){
    top500down <- rev(tmp_downdata[, "ID"])[1:500]
  } else {top500down <- rev(tmp_downdata[, "ID"])}
  # 写成grp格式文件
  write.table(top500up, paste0("grpfile/", pancancertype[i], "_up500.grp"),
              row.names = F, sep = "\t", quote = F, col.names = F)
  write.table(top500down, paste0("grpfile/", pancancertype[i], "_down500.grp"),
              row.names = F, sep = "\t", quote = F, col.names = F)
}

###########产生差异基因的.grp文件

difdata <- read.table("finallistgene_diff.xls", header=T,sep="\t",check.names=F)  %>% 
  merge(GPL96, ., by.x = "Gene Symbol", by.y = "ID")
difdata$logFC <- as.numeric(difdata$logFC)
difdata <- difdata[order(difdata$logFC, decreasing = T), ]

tmpdata <- difdata
tmp_updata <- tmpdata[tmpdata$logFC > 0, ]
tmp_downdata <- tmpdata[tmpdata$logFC < 0, ]
# 选择差异最大的前500个基因
if (nrow(tmp_updata) > 500){
  top500up <- tmp_updata[, "ID"][1:500]
} else {top500up <- tmp_updata[, "ID"]}

if (nrow(tmp_downdata) > 500){
  top500down <- rev(tmp_downdata[, "ID"])[1:500]
} else {top500down <- rev(tmp_downdata[, "ID"])}
# 写成grp格式文件
write.table(top500up, "grpfile_up500.grp",
            row.names = F, sep = "\t", quote = F, col.names = F)
write.table(top500down, "grpfile_down500.grp",
            row.names = F, sep = "\t", quote = F, col.names = F)

#####获得CMap_result.xls。
# 按操作文档得到的结果
ACC_CMap_result <- xlsx::read.xlsx("CMap_result.xls", sheetIndex = 1, header = T)
ACC_CMap_result$p <- as.numeric(ACC_CMap_result$p)
# p < 0.05 筛选具有统计学意义的化合物
ACC_CMap_sig <- na.omit(ACC_CMap_result)
ACC_CMap_sig <- ACC_CMap_sig[ACC_CMap_sig$p < 0.05, ]
dim(ACC_CMap_sig)

write.table(file="Connectivity_Map_Output.txt",ACC_CMap_sig,sep="\t",quote=F,row.names=T) 

##########k拷贝至Connectivity_Map_Output.xlsx
######画图
pancancertype <- c("BRCA_WGCNA","ACC", "BLCA", "BRCA", "CESC", "CHOL", "COAD", "DLBC", "ESCA", "GBM", "HNSC", 
                   "KICH", "KIRC", "KIRP", "LAML", "LGG", "LIHC", "LUAD", "LUSC", "MESO", "OV",
                   "PAAD", "PCPG", "PRAD", "READ", "SARC", "SKCM", "STAD", "TGCT", "THCA", "THYM",
                   "UCEC", "UCS", "UVM")

pan_n=34

camp_outputlist <- list()
for (i in 1:pan_n){
  camp_output_tmp <- openxlsx::read.xlsx("Connectivity_Map_Output.xlsx", sheet = i, colNames = T)
  camp_outputlist[[i]] <- camp_output_tmp
}
names(camp_outputlist) <- pancancertype
camp_output <- plyr::ldply(camp_outputlist, data.frame)
colnames(camp_output)[1] <- "Cancer"
str(camp_output)

summary(camp_output$p)

# 整理成complexheatmap的输入形式
oncoplotdata <- reshape2::dcast(camp_output[, c("Cancer", "cmap.name", "enrichment")], Cancer ~ cmap.name)
rownames(oncoplotdata) <- oncoplotdata$Cancer
oncoplotdata <- oncoplotdata[, -1]
mean(apply(oncoplotdata, 1, function(x) sum(!is.na(x)))) #average of 74 compounds per tumor type

#可以发现Figure4A enrichment score跟提供的数据是方向是完全相反的，我认为作者是为了更好地解释结果。enrichment score越高，代表这个药物引起的改变和stemness改变越相似，enrichment score越负，改变越相反，因而该种药物才有可能inhibit stemness-related tumorigenicity。在这里我就不对其进行改变，保留原始CMap output结果。
oncoplotdata[, "zardaverine"]

# 作者画图的处理并没有进一步的说明，作者在文中只提到筛选p<0.05，并且展示在多于3个癌种都有富集的复合物。但看文章显示的结果应该有进行进一步的筛选。

# 这里我们选取富集多于10个癌种的复合物进行展示。
# compounds associated with stemness in at least 10 cancer types.
oncoplotdata2 <- oncoplotdata[, apply(oncoplotdata, 2, function(x) sum(!is.na(x)) > 10)]
# compounds ordered by number of significantly enriched
col_sum <- apply(oncoplotdata2, 2, function(x)sum(!is.na(x)))
oncoplotdata2 <- oncoplotdata2[, order(col_sum, decreasing = F)]
calculate_sum <- function(x){
  sumdata <- data.frame(positive = sum(x > 0,na.rm = T), negative = sum(x < 0, na.rm = T))
  return(sumdata)
}
campsum <- apply(oncoplotdata2, 2, calculate_sum)
campsum <- plyr::ldply(campsum, data.frame)
rownames(campsum) <- campsum$.id
campsum <- campsum[, -1]
column_ha = HeatmapAnnotation(cancernumber = anno_barplot(campsum, axis = TRUE,
                                                          axis_param = list(side = "right"),
                                                          bar_width = 1, border = F,
                                                          gp = gpar(fill = c("#E41A1C",
                                                                             "#377EB8")),
                                                          height = unit(2.5, "cm")),
                              show_annotation_name = FALSE)
col_fun = colorRamp2(c(-1, 0, 1), c("MediumBlue","white","red"))
#col=cm.colors(256)c("#377EB8", "white", "#E41A1C")
#bk <- c(seq(-9,-0.1,by=0.01),seq(0,9,by=0.01))
#c(colorRampPalette(colors = c("blue","white"))(length(bk)/2),colorRampPalette(colors = c("white","red"))(length(bk)/2))
pdf("CMap_heatmap.pdf", width = 12, height = 8)
ht_list = Heatmap(as.matrix(oncoplotdata2), col = col_fun, name = "Specific inhibitors",
                  heatmap_width = unit(1, "npc"),
                  heatmap_height = unit(0.8, "npc"),
                  column_names_side = "top", show_row_dend = FALSE, show_column_dend = FALSE,
                  show_column_names = TRUE, show_row_names = TRUE,
                  bottom_annotation = column_ha,na_col = "white", rect_gp = gpar(col = "grey"),
                  cluster_rows =  F, cluster_columns = F, 
                  heatmap_legend_param = list(grid_width = unit(2, "cm"),
                                              grid_height = unit(1.5, "cm")))
draw(ht_list, column_title = "specific inhibitors", column_title_gp = gpar(fontsize = 25))
decorate_annotation("cancernumber", {
  grid.text("Number of cancer \ntype with p < 0.05", 
            unit(1, "npc") + unit(8, "mm"), just = "left",
            gp = gpar(fontsize = 12, col="black"))})
dev.off()

cancer= "BRCA_WGCNA"

CMap_sig=oncoplotdata2[cancer,]

write.table(file="final_CMap_Output.txt",t(CMap_sig),sep="\t",quote=F,row.names=T) 
